# Supplementary material for: Root-based inorganic carbon uptake increases the growth of Arabidopsis thaliana and changes transporter expression and nitrogen and sulfur metabolism
Source: Front Plant Sci. 2024 Sep 6;15:1448432. doi: 10.3389/fpls.2024.1448432 (PMC11412874; doi:10.3389/fpls.2024.1448432)
Supplement: Supplementary file 4 [file Table1.xlsx]

## Sheet: Supplementary table S1
Supplementary Table S1:Primers for genotyping Arabidopsis thaliana mutants
				Gene-specific PCR				T-DNA-gene overlap-specific PCR
	Gene	TAIR	Mutant	Forward primer	Reverse primer	Product size	Tm (°C)	Forward primer	Reverse primer	Product size	Tm (°C)
Aquaporin	atpip1;2	At2g45960	Salk_019794C	Salk019794F: TTCCATCATCTTCCAACCTTG	Salk019794R: GAAGATGATTGCAGCTCCAAG	1167	60	pROK LBb1.3F: ATTTTGCCGATTTCGGAAC	Salk019794R: GAAGATGATTGCAGCTCCAAG	600	52
	atpip1;2	At2g45960	Salk_145347C	Salk145347F: AAAGCGGGATTTGAAACTCTG	Salk145347R: GAGTCACGAGCGTTTCTCTTG	1121	60	pROK LBb1.3F: ATTTTGCCGATTTCGGAAC	Salk145347R: GAGTCACGAGCGTTTCTCTTG	500	52
	atpip1;3	At1g01620	Salk_051107C	PIP3F: CGTGGCCCATAAAGAGTG	PIP3R: TTGGTCTTTTGTTGCATGC	1212	55	pROK LBb1.3F: ATTTTGCCGATTTCGGAAC	PIP3R: TTGGTCTTTTGTTGCATGC	800	55
	atpip2;6	At2g39010	Salk_029718C	PIP6F: TGATGATACACAATGTTGGC	PIP6R: CGTGGAGCACAAATATGG	1069	55	pROK LBb1.3F: ATTTTGCCGATTTCGGAAC	PIP6R: CGTGGAGCACAAATATGG	600	55
PEP-carboxylase	ppc3	AT3G14940	SALK_143289	PEPC3F: GAACTGCACAGGAACTCAAG	PEPC3R TGCATCTTTCCCTGAATC	1075	55	pROK LBb1.3F: ATTTTGCCGATTTCGGAAC	PEPC3R TGCATCTTTCCCTGAATC	1000	55
β-carbonic anhydrase	βca4	AT1G70410	SALK_067006C	BetaCA4F: TGGTTAATGAAACGCTTAC	BetaCA4R: ATGATCAATGCAACAAGTG	1060	55	pROK LBb1.3F: ATTTTGCCGATTTCGGAAC	BetaCA4R: ATGATCAATGCAACAAGTG	800	55
Transporter	slah3	AT5G24030	SALK_207089C	SLAH3testF: AATTATGGAAGGTGGGACACC	SLAH3testR: ATCAGTCGTTTTCATCCATCG	1234	60	pROK LBb1.3F: ATTTTGCCGATTTCGGAAC	SLAH3testR: ATCAGTCGTTTTCATCCATCG	600	58
	sultr1;2	At1g78000	SALK_122974	SULTR12testF: CACCTTCCAACTATCAATGGC	SULTR12testR: TTTTAATTGGCGTTGATCGAC	1168	60	pROK LBb1.3F: ATTTTGCCGATTTCGGAAC	SULTR12testR: TTTTAATTGGCGTTGATCGAC	600	55

## Sheet: Supplementary table S2
Supplementary Table S2: UPLC-ESI-MS/MS parameters
UPLC:	Waters Acquity I-class
Column:	zic-cHILIC column (Merck; 100 mm × 2.1 mm × 3.0 µm) at 40 °C
inj vol.:	2 µl	Autosampler temperature:			10 °C
Gradient conditions
A: Water with 0.5 v/v% formic acid B: Acetonitrile:water 9:1 with 0.5 v/v% formic acid
Time (min)	Flow rate (ml/min)	A%	B%
0	0.4	0	100
0.5	0.4	0	100
7.5	0.4	50	50
8	0.4	0	100
12	0.4	0	100
Detector:	Xevo TQ-XS with Unispray source
Resolution:	Unit mass (+/- 0.8 Da)
Impactor voltage:		2 kV
Polarity:		UniSpray negative
Desolvation temperature:		500°C
Nebulizer gas:		6.5 bar N2
Desolvation gas flow:		1000 L/h N2
Cone gas flow:		200 L/h N2
Collision gas flow:		0.15 ml/min Argon 5.0
MRM transition name	Q1, m/z	Q2, m/z	RT, min	Cone voltage, V	Collision energy, eV	Quantification
12C_ASP_Neg132	131.9	87.95	4.55	10	12	Standard addition with natural Asp
12C_ASP_Neg132	131.9	113.9		10	10
12C_ASP_Neg132	131.9	114.9		10	10
13C_ASP_NEG133	132.9	87.95		10	12	Standard addition with DL-aspartic acid-4-13C
13C_ASP_NEG133	132.9	88.95		10	12
13C_ASP_NEG133	132.9	114.9		10	10
13C_ASP_NEG133	132.9	115.9		10	10
13C_ASP_NEG134	134	81		10	12
13C_ASP_NEG134	134	89		10	12
13C_ASP_NEG134	134	117		10	10
12C_SUCROSE_NEG341	341	87	4.64	50	18	Standard addition with natural sucrose
12C_SUCROSE_NEG341	341	113		50	16
12C_SUCROSE_NEG341	341	160.9		50	14
12C_SUCROSE_NEG341	341	179		50	12
12C_SUCROSE_NEG341	341	180		50	12
13C_SUCROSE_NEG343	343	115		50	16	Standard addition with [1-13Cglc]sucrose
13C_SUCROSE_NEG343	343	163		50	14

## Sheet: Supplementary table S3
Supplementary Table S3:Validation of the RNA-seq using qPCR.
						Root (log2FoldChange)			Leaves(log2FoldChange)
Gene name	Gene ID	Primer	Nucleotide sequence (5'-3')	Exp. Size (bp)		Root seq	Root qpcr		Leaves seq	Leaves qpcr
DECREASE WAX BIOSYNTHESIS, DEWAX, ERF107	AT5G61590	Forward	GCTGCAAGGGCTTACGACTA	137		1.76117	1.38137		0.511006	0.17047
		Reverse	GGCTGTGGTACATCGGTTCT
GLYCEROL-3-PHOSPHATE SN-2-ACYLTRANSFERASE 5,GPAT5	AT3G11430	Forward	GTGGAGGGTTTTCAGCTCGT	197		-1.65058	-1.85199		nd	-0.474978
		Reverse	TAGCGACACGGTTCAAAGCA
3-KETOACYL-COA SYNTHASE 20, KCS20	AT5G43760	Forward	CCATTTCCTCTCCGCCACAC	71		-0.527128	-1.08443		0.604249	0.647515
		Reverse	GACGGGTGGTGAAGTAAGCG
CYTOCHROME P450, FAMILY 86, SUBFAMILY A, POLYPEPTIDE 1, HORST, HYDROXYLASE OF ROOT SUBERIZED TISSUE, CYP86A1	AT5G58860	Forward	CGTGGCTCATGCAACGTAAG	87		-1.51501	-1.5864		nd	-4.75393
		Reverse	TAGTCCCGTTAACCCACCGA
cytochrome P450, family 86, subfamily B, polypeptide 1, CYP86B1	AT5G23190	Forward	TGGTTTCACGGAGGCTGTTT	90		-2.24454	-2.93071		nd	3.39587
		Reverse	GCAAGGCATGTATTGCGACA
FATTY ACID REDUCTASE 1, FAR1	AT5G22500	Forward	TCTCGGTAACAAGACCATTCTCA	52		-0.494919	-0.300053		3.07664	4.05298
		Reverse	CTTGGCAAGAAAACCAGGAGC
GLYCOSYLPHOSPHATIDYLINOSITOL-ANCHORED LIPID PROTEIN TRANSFER 1, LTPG1	AT1G27950	Forward	TCCACCTCGTCCTAGTCACC	135		nd	-1.3558		0.499619	0.63167
		Reverse	CGGTCGCAAAGTCCAAACAC
MYB DOMAIN PROTEIN 30, MYB30	AT3G28910	Forward	AAAGGAGGAGTGAAGAAAGGGC	99		-0.540402	-0.369505		0.962037	0.248525
		Reverse	AGGAACAGCTCTCCAATTACCAG
NRT2;1 NITRATE TRANSPORTER 2;1	AT1G08090	Forward	TGTTCTTGCCTCCTTCCACA	82		3.52795	2.617710824		-1.89944	-1.654559539
		Reverse	TGCTTCTCCTGCTCATTCCA
PEPC3 PHOSPHOENOL PYRUVATE CARBOXYLASE 3	AT3G14940	Forward	CTTCAAAGCGAAAACCAAGC	81		-0.630648	-1.292484044		nd	-0.0493206
		Reverse	GGAATCTTGTTTGCGTCCA
SULTR1;1 SULFATE TRANSPORTER 1;1	AT4G08620	Forward	TCCGACTTGTCTTCACTGCC	123		1.83599	1.388449667		nd	nd
		Reverse	CTCCTCCCATGAACCCAACC
SULTR1;2 SULFATE TRANSPORTER 1;2	AT1G78000	Forward	ACGGCTGGAATTGGCAGAC	171		0.530449	0.209460347		nd	0.016626107
		Reverse	GTTTGTCGGCTCGGGTTATG
SLAH3 SLOW TYPE ANION CHANNEL HOMOLOG 3	AT5G24030	Forward	GGTCCTATGTGCCATTG	254		1.41442	0.706374396		nd	0.631571782
		Reverse	ATCATTACTCTGACTGC
BCA4 BETA CARBONIC ANHYDRASE 4	AT1G70410	Forward	ATGTTTCATGTTCTGCTGCG	254		-0.418939	-0.516745167		nd	-1.065541037
		Reverse	TTGCGTCTGAATTGCTTGAG
AtActin8	AT1G49240	Forward	TTACCCGACGGACAAGTGATC	73
		Reverse	ATGATGGCTGGAAAAGGACTTC

## Sheet: Supplementary table S4
Supplementary table S4. Upregulated GO terms for MSLC vs. MSLT. Log2 fold change 1, P value 0.05
Category	GOID	Description	GeneRatio	BgRatio	pvalue	padj	geneID	geneName	Count
BP	GO:0006979	response to oxidative stress	19/201	453/18783	4.38963e-07	8.19764e-05	AT3G48360/AT1G72520/AT5G20250/AT5G20230/AT4G23810/AT3G28340/AT5G63160/AT3G10985/AT1G19020/AT3G20340/AT1G07890/AT4G04810/AT4G23190/AT4G37520/AT3G57520/AT1G21140/AT1G78410/AT1G07400/AT5G67480	BT2/LOX4/DIN10/BCB/WRKY53/GATL10/BT1/SAG20/-/-/APX1/MSRB4/CRK11/PER50/RFS2/-/VQ10/HSP17.8/BT4	19
BP	GO:0071555	cell wall organization	16/201	475/18783	5.49571e-05	0.00256581	AT2G01850/AT5G57560/AT2G27500/AT4G02330/AT3G28340/AT1G32170/AT4G30280/AT4G13340/AT1G57590/AT4G30290/AT1G10550/AT1G62440/AT3G10720/AT2G44500/AT2G06850/AT5G57550	XTH27/XTH22/-/PME41/GATL10/XTH30/XTH18/LRX3/PAE2/XTH19/XTH33/LRX2/PME25/OFUT20/XTH4/XTH25	16
BP	GO:1901698	response to nitrogen compound	15/201	388/18783	1.96844e-05	0.00155435	AT3G48360/AT1G36370/AT4G23810/AT1G62300/AT5G40890/AT2G34600/AT2G38470/AT5G49520/AT4G37260/AT2G23320/AT3G46600/AT2G37430/AT1G66160/AT3G55980/AT1G21140	BT2/SHM7/WRKY53/WRKY6/CLC-A/TIFY 5B/WRKY33/WRKY48/MYB73/WRKY15/SCL30/ZAT11/PUB20/SZF1/-	15
BP	GO:0014070	response to organic cyclic compound	15/201	422/18783	5.1644e-05	0.00256581	AT3G48360/AT1G36370/AT5G57560/AT5G62470/AT1G21910/AT4G23810/AT1G65390/AT4G02330/AT5G63160/AT4G08950/AT4G37260/AT2G26710/AT5G54380/AT4G28720/AT5G67480	BT2/SHM7/XTH22/MYB96/ERF012/WRKY53/PP2A5/PME41/BT1/EXO/MYB73/CYP734A1/THE1/YUC8/BT4	15
BP	GO:0005976	polysaccharide metabolic process	14/201	442/18783	0.000303212	0.0125833	AT2G01850/AT5G49360/AT5G57560/AT4G02330/AT3G28340/AT1G32170/AT4G30280/AT3G54420/AT3G62720/AT4G30290/AT1G10550/AT3G10720/AT2G06850/AT5G57550	XTH27/BXL1/XTH22/PME41/GATL10/XTH30/XTH18/EP3/XXT1/XTH19/XTH33/PME25/XTH4/XTH25	14
BP	GO:0044262	cellular carbohydrate metabolic process	13/201	437/18783	0.000888291	0.024576	AT1G23870/AT2G01850/AT5G57560/AT1G70290/AT1G32170/AT4G30280/AT1G60140/AT2G18700/AT3G62720/AT4G30290/AT1G10550/AT2G06850/AT5G57550	TPS9/XTH27/XTH22/TPS8/XTH30/XTH18/TPS10/TPS11/XXT1/XTH19/XTH33/XTH4/XTH25	13
BP	GO:0009753	response to jasmonic acid	12/201	231/18783	7.57177e-06	0.000707014	AT3G48360/AT1G21910/AT4G23810/AT1G65390/AT2G34600/AT4G37260/AT3G15500/AT3G22275/AT5G56980/AT4G20860/AT1G30135/AT5G67480	BT2/ERF012/WRKY53/PP2A5/TIFY 5B/MYB73/NAC055/JAZ13/A70/FAD-OXR/TIFY5A/BT4	12
BP	GO:0010243	response to organonitrogen compound	12/201	258/18783	2.28887e-05	0.00155435	AT1G36370/AT4G23810/AT1G62300/AT2G34600/AT2G38470/AT5G49520/AT4G37260/AT2G23320/AT3G46600/AT2G37430/AT1G66160/AT3G55980	SHM7/WRKY53/WRKY6/TIFY 5B/WRKY33/WRKY48/MYB73/WRKY15/SCL30/ZAT11/PUB20/SZF1	12
BP	GO:0009733	response to auxin	12/201	387/18783	0.00097929	0.0261261	AT3G48360/AT5G57560/AT5G62470/AT4G27260/AT5G63160/AT4G37260/AT4G30290/AT1G22530/AT1G72430/AT5G54510/AT2G06850/AT5G67480	BT2/XTH22/MYB96/GH3.5/BT1/MYB73/XTH19/PATL2/SAUR78/GH3.6/XTH4/BT4	12
BP	GO:0010200	response to chitin	11/201	128/18783	1.30975e-07	3.26128e-05	AT4G23810/AT1G62300/AT2G34600/AT2G38470/AT5G49520/AT4G37260/AT2G23320/AT3G46600/AT2G37430/AT1G66160/AT3G55980	WRKY53/WRKY6/TIFY 5B/WRKY33/WRKY48/MYB73/WRKY15/SCL30/ZAT11/PUB20/SZF1	11
BP	GO:0044036	cell wall macromolecule metabolic process	11/201	163/18783	1.4888e-06	0.000185356	AT2G01850/AT5G49360/AT5G57560/AT1G32170/AT4G30280/AT3G54420/AT3G62720/AT4G30290/AT1G10550/AT2G06850/AT5G57550	XTH27/BXL1/XTH22/XTH30/XTH18/EP3/XXT1/XTH19/XTH33/XTH4/XTH25	11
BP	GO:0009611	response to wounding	11/201	191/18783	6.91251e-06	0.000707014	AT3G48360/AT1G72520/AT5G22500/AT1G65390/AT2G34600/AT2G27690/AT3G54420/AT3G22275/AT5G56980/AT1G30135/AT5G67480	BT2/LOX4/FAR1/PP2A5/TIFY 5B/CYP94C1/EP3/JAZ13/A70/TIFY5A/BT4	11
BP	GO:0046677	response to antibiotic	11/201	327/18783	0.000823059	0.0236471	AT3G48360/AT1G72520/AT5G62470/AT1G21910/AT4G23810/AT1G65390/AT5G63160/AT4G37260/AT3G10985/AT1G07400/AT5G67480	BT2/LOX4/MYB96/ERF012/WRKY53/PP2A5/BT1/MYB73/SAG20/HSP17.8/BT4	11
BP	GO:0019748	secondary metabolic process	11/201	338/18783	0.00107617	0.0277207	AT5G20230/AT5G62470/AT5G22500/AT4G27260/AT1G21100/AT5G54160/AT2G38470/AT4G37260/AT3G60130/AT3G09260/AT3G28740	BCB/MYB96/FAR1/GH3.5/IGMT1/OMT1/WRKY33/MYB73/BGLU16/BGLU23/CYP81D11	11
BP	GO:0010410	hemicellulose metabolic process	10/201	94/18783	6.52001e-08	2.43522e-05	AT2G01850/AT5G49360/AT5G57560/AT1G32170/AT4G30280/AT3G62720/AT4G30290/AT1G10550/AT2G06850/AT5G57550	XTH27/BXL1/XTH22/XTH30/XTH18/XXT1/XTH19/XTH33/XTH4/XTH25	10
BP	GO:0010383	cell wall polysaccharide metabolic process	10/201	126/18783	1.03305e-06	0.000154337	AT2G01850/AT5G49360/AT5G57560/AT1G32170/AT4G30280/AT3G62720/AT4G30290/AT1G10550/AT2G06850/AT5G57550	XTH27/BXL1/XTH22/XTH30/XTH18/XXT1/XTH19/XTH33/XTH4/XTH25	10
BP	GO:0010411	xyloglucan metabolic process	9/201	48/18783	1.79842e-09	1.34342e-06	AT2G01850/AT5G57560/AT1G32170/AT4G30280/AT3G62720/AT4G30290/AT1G10550/AT2G06850/AT5G57550	XTH27/XTH22/XTH30/XTH18/XXT1/XTH19/XTH33/XTH4/XTH25	9
BP	GO:0000302	response to reactive oxygen species	9/201	177/18783	0.000125153	0.00549935	AT3G48360/AT1G72520/AT4G23810/AT5G63160/AT3G10985/AT1G07890/AT1G21140/AT1G07400/AT5G67480	BT2/LOX4/WRKY53/BT1/SAG20/APX1/-/HSP17.8/BT4	9
BP	GO:0006073	cellular glucan metabolic process	9/201	209/18783	0.000430396	0.0146139	AT2G01850/AT5G57560/AT1G32170/AT4G30280/AT3G62720/AT4G30290/AT1G10550/AT2G06850/AT5G57550	XTH27/XTH22/XTH30/XTH18/XXT1/XTH19/XTH33/XTH4/XTH25	9
BP	GO:0044042	glucan metabolic process	9/201	214/18783	0.000510795	0.0158985	AT2G01850/AT5G57560/AT1G32170/AT4G30280/AT3G62720/AT4G30290/AT1G10550/AT2G06850/AT5G57550	XTH27/XTH22/XTH30/XTH18/XXT1/XTH19/XTH33/XTH4/XTH25	9
BP	GO:0042430	indole-containing compound metabolic process	7/201	84/18783	3.26718e-05	0.00198968	AT4G27260/AT1G21100/AT5G54160/AT2G38470/AT3G55840/AT3G09260/AT3G28740	GH3.5/IGMT1/OMT1/WRKY33/HSPRO1/BGLU23/CYP81D11	7
BP	GO:0009312	oligosaccharide biosynthetic process	6/201	53/18783	2.10501e-05	0.00155435	AT1G23870/AT5G20250/AT1G70290/AT1G60140/AT2G18700/AT3G57520	TPS9/DIN10/TPS8/TPS10/TPS11/RFS2	6
BP	GO:0009867	jasmonic acid mediated signaling pathway	6/201	88/18783	0.000364498	0.013614	AT4G23810/AT1G65390/AT2G34600/AT3G15500/AT3G22275/AT1G30135	WRKY53/PP2A5/TIFY 5B/NAC055/JAZ13/TIFY5A	6
BP	GO:0009311	oligosaccharide metabolic process	6/201	90/18783	0.000411438	0.0146139	AT1G23870/AT5G20250/AT1G70290/AT1G60140/AT2G18700/AT3G57520	TPS9/DIN10/TPS8/TPS10/TPS11/RFS2	6
BP	GO:0071395	cellular response to jasmonic acid stimulus	6/201	93/18783	0.000490553	0.0158985	AT4G23810/AT1G65390/AT2G34600/AT3G15500/AT3G22275/AT1G30135	WRKY53/PP2A5/TIFY 5B/NAC055/JAZ13/TIFY5A	6
BP	GO:0009741	response to brassinosteroid	6/201	110/18783	0.00118676	0.0295503	AT5G57560/AT4G02330/AT4G08950/AT2G26710/AT5G54380/AT4G28720	XTH22/PME41/EXO/CYP734A1/THE1/YUC8	6
BP	GO:0042542	response to hydrogen peroxide	5/201	82/18783	0.00186996	0.04506	AT3G48360/AT4G23810/AT5G63160/AT1G07400/AT5G67480	BT2/WRKY53/BT1/HSP17.8/BT4	5
BP	GO:0005992	trehalose biosynthetic process	4/201	18/18783	3.46264e-05	0.00198968	AT1G23870/AT1G70290/AT1G60140/AT2G18700	TPS9/TPS8/TPS10/TPS11	4
BP	GO:0005991	trehalose metabolic process	4/201	20/18783	5.39129e-05	0.00256581	AT1G23870/AT1G70290/AT1G60140/AT2G18700	TPS9/TPS8/TPS10/TPS11	4
BP	GO:0046351	disaccharide biosynthetic process	4/201	32/18783	0.000361906	0.013614	AT1G23870/AT1G70290/AT1G60140/AT2G18700	TPS9/TPS8/TPS10/TPS11	4
BP	GO:2000022	regulation of jasmonic acid mediated signaling pathway	4/201	39/18783	0.000780821	0.0233309	AT4G23810/AT2G34600/AT3G22275/AT1G30135	WRKY53/TIFY 5B/JAZ13/TIFY5A	4
CC	GO:0009505	plant-type cell wall	17/185	277/17335	7.33582e-09	3.59455e-07	AT1G78830/AT1G78850/AT5G49360/AT1G03220/AT3G45970/AT4G15800/AT4G08950/AT1G35140/AT4G13340/AT1G57590/AT1G16130/AT4G16563/AT3G16240/AT4G20860/AT2G06850/AT5G06870/AT5G64260	-/-/BXL1/-/EXLA1/RALFL33/EXO/EXL1/LRX3/PAE2/WAKL2/-/TIP2-1/FAD-OXR/XTH4/PGIP2/EXL2	17
CC	GO:0048046	apoplast	15/185	427/17335	5.58603e-05	0.00136858	AT1G78830/AT1G78850/AT2G01850/AT5G49360/AT5G57560/AT4G15800/AT1G32170/AT4G08950/AT1G35140/AT4G30280/AT4G30290/AT1G10550/AT2G06850/AT5G64260/AT5G57550	-/-/XTH27/BXL1/XTH22/RALFL33/XTH30/EXO/EXL1/XTH18/XTH19/XTH33/XTH4/EXL2/XTH25	15
CC	GO:0099503	secretory vesicle	7/185	164/17335	0.00191877	0.0235049	AT1G78830/AT1G78850/AT5G57560/AT1G03220/AT3G45970/AT4G13340/AT3G15950	-/-/XTH22/-/EXLA1/LRX3/NAI2	7
CC	GO:0031012	extracellular matrix	3/185	18/17335	0.000867167	0.0141637	AT3G49780/AT2G22860/AT5G65870	PSK3/PSK2/PSK5	3
MF	GO:0016758	transferase activity, transferring hexosyl groups	17/173	393/17361	4.22893e-07	2.97435e-05	AT1G23870/AT5G20250/AT2G01850/AT5G57560/AT1G70290/AT3G28340/AT1G32170/AT2G36770/AT4G30280/AT1G60140/AT2G18700/AT4G30290/AT2G43820/AT1G10550/AT1G05675/AT2G06850/AT5G57550	TPS9/DIN10/XTH27/XTH22/TPS8/GATL10/XTH30/UGT73C4/XTH18/TPS10/TPS11/XTH19/UGT74F2/XTH33/UGT74E1/XTH4/XTH25	17
MF	GO:0046527	glucosyltransferase activity	15/173	190/17361	7.48222e-10	7.89374e-08	AT1G23870/AT2G01850/AT5G57560/AT1G70290/AT1G32170/AT2G36770/AT4G30280/AT1G60140/AT2G18700/AT4G30290/AT2G43820/AT1G10550/AT1G05675/AT2G06850/AT5G57550	TPS9/XTH27/XTH22/TPS8/XTH30/UGT73C4/XTH18/TPS10/TPS11/XTH19/UGT74F2/XTH33/UGT74E1/XTH4/XTH25	15
MF	GO:0004553	hydrolase activity, hydrolyzing O-glycosyl compounds	14/173	313/17361	3.14695e-06	0.000166001	AT2G01850/AT5G49360/AT5G57560/AT2G27500/AT1G32170/AT4G30280/AT3G54420/AT4G30290/AT1G10550/AT3G60130/AT3G09260/AT2G06850/AT5G57550/AT3G57520	XTH27/BXL1/XTH22/-/XTH30/XTH18/EP3/XTH19/XTH33/BGLU16/BGLU23/XTH4/XTH25/RFS2	14
MF	GO:0016798	hydrolase activity, acting on glycosyl bonds	14/173	352/17361	1.20331e-05	0.000507799	AT2G01850/AT5G49360/AT5G57560/AT2G27500/AT1G32170/AT4G30280/AT3G54420/AT4G30290/AT1G10550/AT3G60130/AT3G09260/AT2G06850/AT5G57550/AT3G57520	XTH27/BXL1/XTH22/-/XTH30/XTH18/EP3/XTH19/XTH33/BGLU16/BGLU23/XTH4/XTH25/RFS2	14
MF	GO:0008194	UDP-glycosyltransferase activity	9/173	275/17361	0.00178388	0.0313665	AT1G23870/AT1G70290/AT3G28340/AT2G36770/AT1G60140/AT2G18700/AT3G62720/AT2G43820/AT1G05675	TPS9/TPS8/GATL10/UGT73C4/TPS10/TPS11/XXT1/UGT74F2/UGT74E1	9
MF	GO:0016762	xyloglucan:xyloglucosyl transferase activity	8/173	25/17361	7.7368e-11	1.63246e-08	AT2G01850/AT5G57560/AT1G32170/AT4G30280/AT4G30290/AT1G10550/AT2G06850/AT5G57550	XTH27/XTH22/XTH30/XTH18/XTH19/XTH33/XTH4/XTH25	8
MF	GO:0004497	monooxygenase activity	8/173	236/17361	0.00256431	0.0386478	AT4G15760/AT5G45340/AT2G27690/AT2G26710/AT1G67110/AT3G28740/AT4G28720/AT5G24140	MO1/CYP707A3/CYP94C1/CYP734A1/CYP735A2/CYP81D11/YUC8/SQP2	8
MF	GO:0035251	UDP-glucosyltransferase activity	7/173	153/17361	0.000865155	0.0165953	AT1G23870/AT1G70290/AT2G36770/AT1G60140/AT2G18700/AT2G43820/AT1G05675	TPS9/TPS8/UGT73C4/TPS10/TPS11/UGT74F2/UGT74E1	7
MF	GO:0004190	aspartic-type endopeptidase activity	5/173	63/17361	0.000408578	0.008621	AT3G59080/AT5G19120/AT1G03220/AT4G22050/AT4G16563	-/-/-/-/-	5
MF	GO:0070001	aspartic-type peptidase activity	5/173	63/17361	0.000408578	0.008621	AT3G59080/AT5G19120/AT1G03220/AT4G22050/AT4G16563	-/-/-/-/-	5
MF	GO:0030545	receptor regulator activity	4/173	29/17361	0.000186183	0.00491058	AT3G49780/AT4G15800/AT2G22860/AT5G65870	PSK3/RALFL33/PSK2/PSK5	4
MF	GO:0048018	receptor ligand activity	4/173	29/17361	0.000186183	0.00491058	AT3G49780/AT4G15800/AT2G22860/AT5G65870	PSK3/RALFL33/PSK2/PSK5	4
MF	GO:0051537	2 iron, 2 sulfur cluster binding	4/173	57/17361	0.00249371	0.0386478	AT4G15680/AT4G15690/AT4G15700/AT4G15670	GRXS4/GRXS5/GRXS3/GRXS7	4
MF	GO:0008083	growth factor activity	3/173	11/17361	0.000151297	0.00491058	AT3G49780/AT2G22860/AT5G65870	PSK3/PSK2/PSK5	3

## Sheet: Supplementary table S5
Supplementary table S5. Downregulated GO terms for MSLC vs. MSLT. Log2 fold change -1, P value 0.05
Category	GOID	Description	GeneRatio	BgRatio	pvalue	padj	geneID	geneName	Count
BP	GO:0009751	response to salicylic acid	1991-09-01	218/18783	1.11385e-06	0.000256186	AT2G04450/AT3G22231/AT4G03450/AT3G04290/AT3G03450/AT5G03350/AT2G14560/AT2G40750/AT3G02885	NUDT6/PCC1/-/LTL1/RGL2/LLP/LURP1/WRKY54/GASA5	9
BP	GO:0046677	response to antibiotic	1991-09-01	327/18783	2.9473e-05	0.0022596	AT2G04450/AT3G22231/AT4G03450/AT3G04290/AT3G03450/AT5G03350/AT2G14560/AT2G40750/AT3G02885	NUDT6/PCC1/-/LTL1/RGL2/LLP/LURP1/WRKY54/GASA5	9
BP	GO:0014070	response to organic cyclic compound	1991-09-01	422/18783	0.000206342	0.0118647	AT2G04450/AT3G22231/AT4G03450/AT3G04290/AT3G03450/AT5G03350/AT2G14560/AT2G40750/AT3G02885	NUDT6/PCC1/-/LTL1/RGL2/LLP/LURP1/WRKY54/GASA5	9
BP	GO:0009617	response to bacterium	1991-09-01	492/18783	0.000630974	0.0170734	AT1G70260/AT3G22231/AT3G57240/AT4G22305/AT2G47130/AT2G40750/AT4G18780/AT3G56710/AT1G02450	-/PCC1/BG3/SOBER1/SDR3A/WRKY54/CESA8/SIB1/NIMIN-1	9
BP	GO:0031347	regulation of defense response	1991-07-01	263/18783	0.000289768	0.0148104	AT1G70260/AT3G22231/AT4G03450/AT4G22305/AT2G40750/AT1G02450/AT3G25882	-/PCC1/-/SOBER1/WRKY54/NIMIN-1/NIMIN-2	7
BP	GO:0080134	regulation of response to stress	1991-07-01	389/18783	0.00282134	0.0325023	AT1G70260/AT3G22231/AT4G03450/AT4G22305/AT2G40750/AT1G02450/AT3G25882	-/PCC1/-/SOBER1/WRKY54/NIMIN-1/NIMIN-2	7
BP	GO:0042742	defense response to bacterium	1991-07-01	421/18783	0.00435175	0.0451534	AT1G70260/AT4G22305/AT2G47130/AT2G40750/AT4G18780/AT3G56710/AT1G02450	-/SOBER1/SDR3A/WRKY54/CESA8/SIB1/NIMIN-1	7
BP	GO:0071446	cellular response to salicylic acid stimulus	1991-06-01	68/18783	9.41012e-07	0.000256186	AT2G04450/AT3G22231/AT4G03450/AT3G03450/AT5G03350/AT2G40750	NUDT6/PCC1/-/RGL2/LLP/WRKY54	6
BP	GO:0071236	cellular response to antibiotic	1991-06-01	83/18783	3.06169e-06	0.00046946	AT2G04450/AT3G22231/AT4G03450/AT3G03450/AT5G03350/AT2G40750	NUDT6/PCC1/-/RGL2/LLP/WRKY54	6
BP	GO:0035690	cellular response to drug	1991-06-01	118/18783	2.33399e-05	0.00214727	AT2G04450/AT3G22231/AT4G03450/AT3G03450/AT5G03350/AT2G40750	NUDT6/PCC1/-/RGL2/LLP/WRKY54	6
BP	GO:0042594	response to starvation	1991-06-01	172/18783	0.000189282	0.0118647	AT3G47640/AT2G47880/AT3G49580/AT4G17670/AT5G45380/AT3G62960	BHLH47/GRXC13/LSU1/FLZ2/DUR3/GRXC14	6
BP	GO:0000160	phosphorelay signal transduction system	1991-06-01	211/18783	0.000564205	0.0162209	AT2G44940/AT3G16360/AT5G25390/AT4G16750/AT5G11590/AT2G40750	ERF034/AHP4/SHN3/ERF039/DREB3/WRKY54	6
BP	GO:0031667	response to nutrient levels	1991-06-01	218/18783	0.000669539	0.0171105	AT3G47640/AT2G47880/AT3G49580/AT4G17670/AT5G45380/AT3G62960	BHLH47/GRXC13/LSU1/FLZ2/DUR3/GRXC14	6
BP	GO:0071407	cellular response to organic cyclic compound	1991-06-01	229/18783	0.00086519	0.0198994	AT2G04450/AT3G22231/AT4G03450/AT3G03450/AT5G03350/AT2G40750	NUDT6/PCC1/-/RGL2/LLP/WRKY54	6
BP	GO:0009991	response to extracellular stimulus	1991-06-01	255/18783	0.0015026	0.0265844	AT3G47640/AT2G47880/AT3G49580/AT4G17670/AT5G45380/AT3G62960	BHLH47/GRXC13/LSU1/FLZ2/DUR3/GRXC14	6
BP	GO:0009723	response to ethylene	1991-06-01	282/18783	0.00249189	0.0322655	AT2G44940/AT5G25390/AT4G16750/AT3G03450/AT5G11590/AT2G40750	ERF034/SHN3/ERF039/RGL2/DREB3/WRKY54	6
BP	GO:0009863	salicylic acid mediated signaling pathway	1991-05-01	61/18783	1.14738e-05	0.00131949	AT2G04450/AT3G22231/AT4G03450/AT3G03450/AT2G40750	NUDT6/PCC1/-/RGL2/WRKY54	5
BP	GO:0009267	cellular response to starvation	1991-05-01	138/18783	0.000557971	0.0162209	AT3G47640/AT2G47880/AT3G49580/AT5G45380/AT3G62960	BHLH47/GRXC13/LSU1/DUR3/GRXC14	5
BP	GO:0031669	cellular response to nutrient levels	1991-05-01	157/18783	0.000998554	0.0208789	AT3G47640/AT2G47880/AT3G49580/AT5G45380/AT3G62960	BHLH47/GRXC13/LSU1/DUR3/GRXC14	5
BP	GO:0009873	ethylene-activated signaling pathway	1991-05-01	172/18783	0.00149745	0.0265844	AT2G44940/AT5G25390/AT4G16750/AT5G11590/AT2G40750	ERF034/SHN3/ERF039/DREB3/WRKY54	5
BP	GO:0055065	metal ion homeostasis	1991-05-01	181/18783	0.00187336	0.0307766	AT3G47640/AT1G60960/AT4G38530/AT5G03260/AT4G16370	BHLH47/IRT3/PLC3/LAC11/ATOPT3	5
BP	GO:0009814	defense response, incompatible interaction	1991-05-01	189/18783	0.00226183	0.0322655	AT5G03350/AT4G22305/AT3G56710/AT1G02450/AT3G25882	LLP/SOBER1/SIB1/NIMIN-1/NIMIN-2	5
BP	GO:0071369	cellular response to ethylene stimulus	1991-05-01	191/18783	0.00236748	0.0322655	AT2G44940/AT5G25390/AT4G16750/AT5G11590/AT2G40750	ERF034/SHN3/ERF039/DREB3/WRKY54	5
BP	GO:0031668	cellular response to extracellular stimulus	1991-05-01	193/18783	0.00247668	0.0322655	AT3G47640/AT2G47880/AT3G49580/AT5G45380/AT3G62960	BHLH47/GRXC13/LSU1/DUR3/GRXC14	5
BP	GO:0071496	cellular response to external stimulus	1991-05-01	199/18783	0.00282628	0.0325023	AT3G47640/AT2G47880/AT3G49580/AT5G45380/AT3G62960	BHLH47/GRXC13/LSU1/DUR3/GRXC14	5
BP	GO:0055080	cation homeostasis	1991-05-01	221/18783	0.00441718	0.0451534	AT3G47640/AT1G60960/AT4G38530/AT5G03260/AT4G16370	BHLH47/IRT3/PLC3/LAC11/ATOPT3	5
BP	GO:0055072	iron ion homeostasis	1991-04-01	84/18783	0.000740045	0.0179169	AT3G47640/AT1G60960/AT5G03260/AT4G16370	BHLH47/IRT3/LAC11/ATOPT3	4
BP	GO:0002831	regulation of response to biotic stimulus	1991-04-01	94/18783	0.00112739	0.0225479	AT1G70260/AT3G22231/AT1G02450/AT3G25882	-/PCC1/NIMIN-1/NIMIN-2	4
BP	GO:0032101	regulation of response to external stimulus	1991-04-01	99/18783	0.00136636	0.0261885	AT1G70260/AT3G22231/AT1G02450/AT3G25882	-/PCC1/NIMIN-1/NIMIN-2	4
BP	GO:0000041	transition metal ion transport	1991-04-01	112/18783	0.00214936	0.0322655	AT1G60960/AT5G03260/AT4G16370/AT1G05300	IRT3/LAC11/ATOPT3/ZIP5	4
BP	GO:0048573	photoperiodism, flowering	1991-04-01	117/18783	0.00251906	0.0322655	AT1G65480/AT3G22231/AT4G35900/AT4G20370	FT/PCC1/FD/TSF	4
BP	GO:0055076	transition metal ion homeostasis	1991-04-01	124/18783	0.00310694	0.0348583	AT3G47640/AT1G60960/AT5G03260/AT4G16370	BHLH47/IRT3/LAC11/ATOPT3	4
BP	GO:0009648	photoperiodism	1991-04-01	127/18783	0.00338531	0.036215	AT1G65480/AT3G22231/AT4G35900/AT4G20370	FT/PCC1/FD/TSF	4
BP	GO:0043900	regulation of multi-organism process	1991-04-01	140/18783	0.0047885	0.047885	AT1G70260/AT3G22231/AT1G02450/AT3G25882	-/PCC1/NIMIN-1/NIMIN-2	4
BP	GO:2000031	regulation of salicylic acid mediated signaling pathway	1991-03-01	29/18783	0.000366911	0.0158597	AT2G04450/AT4G03450/AT2G40750	NUDT6/-/WRKY54	3
BP	GO:0006995	cellular response to nitrogen starvation	1991-03-01	31/18783	0.000448208	0.0158597	AT2G47880/AT5G45380/AT3G62960	GRXC13/DUR3/GRXC14	3
BP	GO:2001023	regulation of response to drug	1991-03-01	31/18783	0.000448208	0.0158597	AT2G04450/AT4G03450/AT2G40750	NUDT6/-/WRKY54	3
BP	GO:2001038	regulation of cellular response to drug	1991-03-01	31/18783	0.000448208	0.0158597	AT2G04450/AT4G03450/AT2G40750	NUDT6/-/WRKY54	3
BP	GO:0009911	positive regulation of flower development	1991-03-01	33/18783	0.000540236	0.0162209	AT1G65480/AT4G35900/AT4G20370	FT/FD/TSF	3
BP	GO:0043562	cellular response to nitrogen levels	1991-03-01	40/18783	0.000954625	0.0208789	AT2G47880/AT5G45380/AT3G62960	GRXC13/DUR3/GRXC14	3
BP	GO:2000243	positive regulation of reproductive process	1991-03-01	56/18783	0.00253292	0.0322655	AT1G65480/AT4G35900/AT4G20370	FT/FD/TSF	3
BP	GO:0006826	iron ion transport	1991-03-01	62/18783	0.00338437	0.036215	AT1G60960/AT5G03260/AT4G16370	IRT3/LAC11/ATOPT3	3
BP	GO:0010022	meristem determinacy	1991-02-01	13/18783	0.00174897	0.0297973	AT1G65480/AT4G20370	FT/TSF	2
BP	GO:1902288	regulation of defense response to oomycetes	1991-02-01	15/18783	0.00233959	0.0322655	AT1G70260/AT3G22231	-/PCC1	2
BP	GO:0010232	vascular transport	1991-02-01	16/18783	0.00266541	0.0322655	AT4G16370/AT1G56430	ATOPT3/NAS4	2
BP	GO:0010233	phloem transport	1991-02-01	16/18783	0.00266541	0.0322655	AT4G16370/AT1G56430	ATOPT3/NAS4	2
BP	GO:0010112	regulation of systemic acquired resistance	1991-02-01	22/18783	0.00503499	0.048252	AT1G02450/AT3G25882	NIMIN-1/NIMIN-2	2
BP	GO:0010143	cutin biosynthetic process	1991-02-01	22/18783	0.00503499	0.048252	AT3G10570/AT2G38110	CYP77A6/GPAT6	2

## Sheet: Supplementary table S6
Supplementary table S6. Upregulated GO terms for MSRC vs. MSRT. Log2 fold change 1, P value 0.05
Category	GOID	Description	GeneRatio	BgRatio	pvalue	padj	geneID	geneName	Count
BP	GO:0048878	chemical homeostasis	32/504	409/19959	1.74208e-08	9.67728e-07	AT1G01580/AT1G62280/AT5G24030/AT5G03570/AT1G32450/AT3G08040/AT5G28770/AT4G19680/AT5G49450/AT1G80830/AT2G19110/AT3G02850/AT5G52350/AT2G41240/AT3G46900/AT5G04150/AT3G25190/AT1G21140/AT1G76800/AT4G30110/AT1G30560/AT4G19690/AT1G56160/AT3G56980/AT3G56970/AT5G22910/AT5G19700/AT3G43630/AT5G14870/AT3G58060/AT1G21860/AT4G28620	FRO2/SLAH1/SLAH3/IREG2/NPF7.3/DTX43/BZIP63/IRT2/BZIP1/NRAMP1/HMA4/SKOR/ATEXO70A3/BHLH100/COPT2/BHLH101/-/-/-/HMA2/-/IRT1/ATMYB72/ORG3/ORG2/CHX9/DTX52/-/CNGC18/MTPC3/sks7/ABCB24	32
BP	GO:0030001	metal ion transport	31/504	368/19959	5.212e-09	3.40619e-07	AT5G03570/AT1G32450/AT1G29100/AT3G08040/AT4G19680/AT5G14880/AT5G59780/AT1G80830/AT2G19110/AT3G58810/AT3G02850/AT2G28160/AT4G30120/AT2G24710/AT4G10310/AT3G46900/AT2G24720/AT3G25190/AT1G21140/AT1G76800/AT4G30110/AT2G25090/AT1G05300/AT4G19690/AT5G22910/AT3G43630/AT5G14870/AT3G58060/AT1G21860/AT1G29830/AT3G53530	IREG2/NPF7.3/-/DTX43/IRT2/POT8/MYB59/NRAMP1/HMA4/MTPA2/SKOR/FIT/HMA3/ATGLR2.3/HKT1/COPT2/GLR2.2/-/-/-/HMA2/CIPK16/ZIP5/IRT1/CHX9/-/CNGC18/MTPC3/sks7/-/NAKR3	31
BP	GO:1901698	response to nitrogen compound	30/504	410/19959	2.1236e-07	9.07432e-06	AT5G56080/AT3G12900/AT1G32450/AT3G08040/AT4G03510/AT3G48360/AT5G38820/AT5G59780/AT5G04950/AT4G28270/AT4G21680/AT1G12010/AT2G28160/AT2G24710/AT2G29060/AT2G24720/AT2G05830/AT3G25190/AT1G21140/AT1G08090/AT3G53280/AT1G76800/AT5G14570/AT4G19690/AT1G56160/AT2G14210/AT4G01250/AT3G53200/AT5G17960/AT2G19910	NAS2/-/NPF7.3/DTX43/RMA1/BT2/-/MYB59/NAS1/RMA2/NPF7.2/-/FIT/ATGLR2.3/SCL33/GLR2.2/-/-/-/NRT2.1/CYP71B5/-/NRT2.7/IRT1/ATMYB72/ANR1/WRKY22/MYB27/-/RDR3	30
BP	GO:0098660	inorganic ion transmembrane transport	30/504	464/19959	2.79339e-06	0.000100111	AT3G23430/AT5G03570/AT1G32450/AT3G08040/AT4G19680/AT5G14880/AT1G77210/AT1G80830/AT4G08620/AT2G19110/AT3G02850/AT4G30120/AT2G24710/AT4G10310/AT3G46900/AT2G24720/AT3G25190/AT5G46040/AT1G21140/AT1G76800/AT4G30110/AT1G05300/AT4G36670/AT4G19690/AT4G25350/AT5G22910/AT3G43630/AT5G14870/AT3G58060/AT5G27360	PHO1/IREG2/NPF7.3/DTX43/IRT2/POT8/STP14/NRAMP1/SULTR1;1/HMA4/SKOR/HMA3/ATGLR2.3/HKT1/COPT2/GLR2.2/-/NPF5.3/-/-/HMA2/ZIP5/PLT6/IRT1/PHO1-H4/CHX9/-/CNGC18/MTPC3/SFP2	30
BP	GO:0006979	response to oxidative stress	30/504	473/19959	4.10202e-06	0.000128451	AT5G56080/AT3G12900/AT5G63160/AT3G08040/AT3G48360/AT5G56550/AT5G38820/AT1G73260/AT5G20250/AT5G04950/AT1G12010/AT2G28160/AT1G73120/AT4G35770/AT3G20340/AT3G10020/AT2G05830/AT1G52200/AT3G25190/AT1G21140/AT3G53280/AT1G76800/AT3G03670/AT5G59080/AT5G19890/AT1G65970/AT4G01970/AT4G19690/AT1G56160/AT4G26288	NAS2/-/BT1/DTX43/BT2/OXS3/-/KTI1/DIN10/NAS1/-/FIT/-/STR15/-/-/-/PCR8/-/-/CYP71B5/-/PER28/-/PER59/PRXIIC/AtSTS/IRT1/ATMYB72/-	30
BP	GO:0010038	response to metal ion	30/504	474/19959	4.27784e-06	0.000128451	AT5G56080/AT3G12900/AT1G74840/AT3G08040/AT5G56550/AT5G38820/AT5G59780/AT5G04950/AT4G21680/AT1G12010/AT3G07720/AT2G19110/AT3G58810/AT2G28160/AT4G30120/AT3G12820/AT2G05830/AT4G31940/AT3G25190/AT1G21140/AT1G71030/AT3G53280/AT1G76800/AT4G19690/AT1G56160/AT1G71200/AT2G05520/AT3G43630/AT4G26288/AT4G28620	NAS2/-/-/DTX43/OXS3/-/MYB59/NAS1/NPF7.2/-/-/HMA4/MTPA2/FIT/HMA3/AtMYB10/-/CYP82C4/-/-/ATMYBL2/CYP71B5/-/IRT1/ATMYB72/-/GRP3/-/-/ABCB24	30
BP	GO:0050801	ion homeostasis	29/504	288/19959	2.71005e-10	2.31605e-08	AT1G01580/AT1G62280/AT5G24030/AT5G03570/AT1G32450/AT3G08040/AT4G19680/AT1G80830/AT2G19110/AT3G02850/AT2G41240/AT3G46900/AT5G04150/AT3G25190/AT1G21140/AT1G76800/AT4G30110/AT1G30560/AT4G19690/AT1G56160/AT3G56980/AT3G56970/AT5G22910/AT5G19700/AT3G43630/AT5G14870/AT3G58060/AT1G21860/AT4G28620	FRO2/SLAH1/SLAH3/IREG2/NPF7.3/DTX43/IRT2/NRAMP1/HMA4/SKOR/BHLH100/COPT2/BHLH101/-/-/-/HMA2/-/IRT1/ATMYB72/ORG3/ORG2/CHX9/DTX52/-/CNGC18/MTPC3/sks7/ABCB24	29
BP	GO:0098655	cation transmembrane transport	28/504	444/19959	9.54973e-06	0.000258774	AT5G03570/AT1G32450/AT3G08040/AT4G19680/AT5G14880/AT1G77210/AT1G80830/AT2G19110/AT3G58810/AT3G02850/AT4G30120/AT2G24710/AT4G10310/AT3G46900/AT2G24720/AT3G25190/AT5G46040/AT1G21140/AT1G76800/AT4G30110/AT1G05300/AT4G36670/AT4G19690/AT5G22910/AT3G43630/AT5G14870/AT3G58060/AT5G27360	IREG2/NPF7.3/DTX43/IRT2/POT8/STP14/NRAMP1/HMA4/MTPA2/SKOR/HMA3/ATGLR2.3/HKT1/COPT2/GLR2.2/-/NPF5.3/-/-/HMA2/ZIP5/PLT6/IRT1/CHX9/-/CNGC18/MTPC3/SFP2	28
BP	GO:0098771	inorganic ion homeostasis	27/504	256/19959	4.02077e-10	3.19077e-08	AT1G01580/AT5G03570/AT1G32450/AT3G08040/AT4G19680/AT1G80830/AT2G19110/AT3G02850/AT2G41240/AT3G46900/AT5G04150/AT3G25190/AT1G21140/AT1G76800/AT4G30110/AT1G30560/AT4G19690/AT1G56160/AT3G56980/AT3G56970/AT5G22910/AT5G19700/AT3G43630/AT5G14870/AT3G58060/AT1G21860/AT4G28620	FRO2/IREG2/NPF7.3/DTX43/IRT2/NRAMP1/HMA4/SKOR/BHLH100/COPT2/BHLH101/-/-/-/HMA2/-/IRT1/ATMYB72/ORG3/ORG2/CHX9/DTX52/-/CNGC18/MTPC3/sks7/ABCB24	27
BP	GO:0098662	inorganic cation transmembrane transport	27/504	409/19959	6.01613e-06	0.000167098	AT5G03570/AT1G32450/AT3G08040/AT4G19680/AT5G14880/AT1G77210/AT1G80830/AT2G19110/AT3G02850/AT4G30120/AT2G24710/AT4G10310/AT3G46900/AT2G24720/AT3G25190/AT5G46040/AT1G21140/AT1G76800/AT4G30110/AT1G05300/AT4G36670/AT4G19690/AT5G22910/AT3G43630/AT5G14870/AT3G58060/AT5G27360	IREG2/NPF7.3/DTX43/IRT2/POT8/STP14/NRAMP1/HMA4/SKOR/HMA3/ATGLR2.3/HKT1/COPT2/GLR2.2/-/NPF5.3/-/-/HMA2/ZIP5/PLT6/IRT1/CHX9/-/CNGC18/MTPC3/SFP2	27
BP	GO:0055080	cation homeostasis	26/504	243/19959	6.23907e-10	4.62107e-08	AT1G01580/AT5G03570/AT1G32450/AT3G08040/AT4G19680/AT1G80830/AT2G19110/AT3G02850/AT2G41240/AT3G46900/AT5G04150/AT3G25190/AT1G21140/AT1G76800/AT4G30110/AT4G19690/AT1G56160/AT3G56980/AT3G56970/AT5G22910/AT5G19700/AT3G43630/AT5G14870/AT3G58060/AT1G21860/AT4G28620	FRO2/IREG2/NPF7.3/DTX43/IRT2/NRAMP1/HMA4/SKOR/BHLH100/COPT2/BHLH101/-/-/-/HMA2/IRT1/ATMYB72/ORG3/ORG2/CHX9/DTX52/-/CNGC18/MTPC3/sks7/ABCB24	26
BP	GO:0009723	response to ethylene	26/504	295/19959	3.67768e-08	1.85723e-06	AT5G56080/AT3G12900/AT5G61590/AT1G74840/AT3G08040/AT1G72360/AT5G38820/AT5G59780/AT5G04950/AT1G12010/AT1G46768/AT2G28160/AT3G12820/AT2G05830/AT3G25190/AT1G21140/AT1G71030/AT3G53280/AT1G76800/AT1G13260/AT1G53940/AT4G19690/AT1G56160/AT2G05520/AT4G37580/AT5G61890	NAS2/-/ERF107/-/DTX43/HRE1/-/MYB59/NAS1/-/RAP2-1/FIT/AtMYB10/-/-/-/ATMYBL2/CYP71B5/-/RAV1/GLIP2/IRT1/ATMYB72/GRP3/HLS1/ERF114	26
BP	GO:0055065	metal ion homeostasis	25/504	194/19959	2.43527e-11	2.70559e-09	AT1G01580/AT5G03570/AT1G32450/AT3G08040/AT4G19680/AT1G80830/AT2G19110/AT3G02850/AT2G41240/AT3G46900/AT5G04150/AT3G25190/AT1G21140/AT1G76800/AT4G30110/AT4G19690/AT1G56160/AT3G56980/AT3G56970/AT5G19700/AT3G43630/AT5G14870/AT3G58060/AT1G21860/AT4G28620	FRO2/IREG2/NPF7.3/DTX43/IRT2/NRAMP1/HMA4/SKOR/BHLH100/COPT2/BHLH101/-/-/-/HMA2/IRT1/ATMYB72/ORG3/ORG2/DTX52/-/CNGC18/MTPC3/sks7/ABCB24	25
BP	GO:0006820	anion transport	25/504	375/19959	1.12235e-05	0.000296889	AT4G00910/AT1G62280/AT5G24030/AT3G23430/AT1G32450/AT3G08040/AT5G38820/AT4G24230/AT4G21680/AT4G08620/AT1G08090/AT5G40780/AT5G43370/AT4G01430/AT5G14570/AT2G25680/AT3G23080/AT2G38530/AT1G21360/AT3G21260/AT2G39510/AT4G25350/AT3G54830/AT2G23445/AT4G39650	-/SLAH1/SLAH3/PHO1/NPF7.3/DTX43/-/ACBP3/NPF7.2/SULTR1;1/NRT2.1/LHT1/PHT1-2/-/NRT2.7/MOT1/-/LTP2/GLTP2/GLTP3/-/PHO1-H4/-/-/GGT2	25
BP	GO:0031667	response to nutrient levels	22/504	225/19959	6.73058e-08	3.25116e-06	AT3G23430/AT5G03570/AT3G08040/AT5G28770/AT3G06850/AT5G49450/AT1G64660/AT5G21170/AT2G41240/AT3G12820/AT5G04150/AT3G16690/AT5G43370/AT3G48390/AT1G21400/AT1G22500/AT1G56160/AT3G56980/AT3G56970/AT2G14210/AT4G25350/AT3G47340	PHO1/IREG2/DTX43/BZIP63/BCE2/BZIP1/MGL/AKINBETA1/BHLH100/AtMYB10/BHLH101/SWEET16/PHT1-2/-/-/ATL15/ATMYB72/ORG3/ORG2/ANR1/PHO1-H4/ASN1	22
BP	GO:0009991	response to extracellular stimulus	22/504	262/19959	9.42821e-07	3.69576e-05	AT3G23430/AT5G03570/AT3G08040/AT5G28770/AT3G06850/AT5G49450/AT1G64660/AT5G21170/AT2G41240/AT3G12820/AT5G04150/AT3G16690/AT5G43370/AT3G48390/AT1G21400/AT1G22500/AT1G56160/AT3G56980/AT3G56970/AT2G14210/AT4G25350/AT3G47340	PHO1/IREG2/DTX43/BZIP63/BCE2/BZIP1/MGL/AKINBETA1/BHLH100/AtMYB10/BHLH101/SWEET16/PHT1-2/-/-/ATL15/ATMYB72/ORG3/ORG2/ANR1/PHO1-H4/ASN1	22
BP	GO:0055076	transition metal ion homeostasis	21/504	134/19959	2.3123e-11	2.70559e-09	AT1G01580/AT5G03570/AT3G08040/AT4G19680/AT1G80830/AT2G19110/AT2G41240/AT3G46900/AT5G04150/AT3G25190/AT1G21140/AT1G76800/AT4G30110/AT4G19690/AT3G56980/AT3G56970/AT5G19700/AT3G43630/AT3G58060/AT1G21860/AT4G28620	FRO2/IREG2/DTX43/IRT2/NRAMP1/HMA4/BHLH100/COPT2/BHLH101/-/-/-/HMA2/IRT1/ORG3/ORG2/DTX52/-/MTPC3/sks7/ABCB24	21
BP	GO:0071241	cellular response to inorganic substance	20/504	85/19959	2.35157e-14	3.73228e-12	AT5G56080/AT3G12900/AT3G08040/AT5G38820/AT5G59780/AT5G04950/AT1G12010/AT2G28160/AT2G05830/AT4G31940/AT3G25190/AT1G21140/AT1G08090/AT3G53280/AT1G76800/AT5G14570/AT4G19690/AT1G56160/AT2G14210/AT1G71200	NAS2/-/DTX43/-/MYB59/NAS1/-/FIT/-/CYP82C4/-/-/NRT2.1/CYP71B5/-/NRT2.7/IRT1/ATMYB72/ANR1/-	20
BP	GO:1901699	cellular response to nitrogen compound	20/504	169/19959	1.08482e-08	6.69578e-07	AT5G56080/AT3G12900/AT3G08040/AT5G38820/AT5G04950/AT1G12010/AT2G28160/AT2G24710/AT2G24720/AT2G05830/AT3G25190/AT1G21140/AT1G08090/AT3G53280/AT1G76800/AT5G14570/AT4G19690/AT1G56160/AT2G14210/AT2G19910	NAS2/-/DTX43/-/NAS1/-/FIT/ATGLR2.3/GLR2.2/-/-/-/NRT2.1/CYP71B5/-/NRT2.7/IRT1/ATMYB72/ANR1/RDR3	20
BP	GO:0042594	response to starvation	19/504	180/19959	1.59822e-07	7.39843e-06	AT3G23430/AT5G03570/AT3G08040/AT5G28770/AT3G06850/AT5G49450/AT1G64660/AT2G41240/AT3G12820/AT5G04150/AT3G16690/AT5G43370/AT3G48390/AT1G21400/AT1G56160/AT3G56980/AT3G56970/AT4G25350/AT3G47340	PHO1/IREG2/DTX43/BZIP63/BCE2/BZIP1/MGL/BHLH100/AtMYB10/BHLH101/SWEET16/PHT1-2/-/-/ATMYB72/ORG3/ORG2/PHO1-H4/ASN1	19
BP	GO:0000041	transition metal ion transport	18/504	124/19959	2.23566e-09	1.55239e-07	AT5G03570/AT3G08040/AT4G19680/AT1G80830/AT2G19110/AT3G58810/AT2G28160/AT4G30120/AT3G46900/AT3G25190/AT1G21140/AT1G76800/AT4G30110/AT1G05300/AT4G19690/AT3G43630/AT3G58060/AT1G21860	IREG2/DTX43/IRT2/NRAMP1/HMA4/MTPA2/FIT/HMA3/COPT2/-/-/-/HMA2/ZIP5/IRT1/-/MTPC3/sks7	18
BP	GO:0031669	cellular response to nutrient levels	18/504	166/19959	2.25494e-07	9.27866e-06	AT3G23430/AT5G03570/AT3G08040/AT5G28770/AT3G06850/AT5G49450/AT1G64660/AT5G21170/AT2G41240/AT5G04150/AT3G16690/AT5G43370/AT1G21400/AT1G56160/AT3G56980/AT3G56970/AT4G25350/AT3G47340	PHO1/IREG2/DTX43/BZIP63/BCE2/BZIP1/MGL/AKINBETA1/BHLH100/BHLH101/SWEET16/PHT1-2/-/ATMYB72/ORG3/ORG2/PHO1-H4/ASN1	18
BP	GO:0031668	cellular response to extracellular stimulus	18/504	202/19959	3.98642e-06	0.000128451	AT3G23430/AT5G03570/AT3G08040/AT5G28770/AT3G06850/AT5G49450/AT1G64660/AT5G21170/AT2G41240/AT5G04150/AT3G16690/AT5G43370/AT1G21400/AT1G56160/AT3G56980/AT3G56970/AT4G25350/AT3G47340	PHO1/IREG2/DTX43/BZIP63/BCE2/BZIP1/MGL/AKINBETA1/BHLH100/BHLH101/SWEET16/PHT1-2/-/ATMYB72/ORG3/ORG2/PHO1-H4/ASN1	18
BP	GO:0071369	cellular response to ethylene stimulus	18/504	203/19959	4.27395e-06	0.000128451	AT5G56080/AT3G12900/AT5G61590/AT3G08040/AT1G72360/AT5G38820/AT5G04950/AT1G46768/AT2G28160/AT2G05830/AT3G25190/AT1G21140/AT3G53280/AT1G76800/AT1G13260/AT4G19690/AT1G56160/AT5G61890	NAS2/-/ERF107/DTX43/HRE1/-/NAS1/RAP2-1/FIT/-/-/-/CYP71B5/-/RAV1/IRT1/ATMYB72/ERF114	18
BP	GO:0071496	cellular response to external stimulus	18/504	208/19959	6.01176e-06	0.000167098	AT3G23430/AT5G03570/AT3G08040/AT5G28770/AT3G06850/AT5G49450/AT1G64660/AT5G21170/AT2G41240/AT5G04150/AT3G16690/AT5G43370/AT1G21400/AT1G56160/AT3G56980/AT3G56970/AT4G25350/AT3G47340	PHO1/IREG2/DTX43/BZIP63/BCE2/BZIP1/MGL/AKINBETA1/BHLH100/BHLH101/SWEET16/PHT1-2/-/ATMYB72/ORG3/ORG2/PHO1-H4/ASN1	18
BP	GO:0019725	cellular homeostasis	18/504	327/19959	0.00175268	0.0274258	AT1G62280/AT5G24030/AT3G08040/AT5G28770/AT5G49450/AT3G46900/AT3G25190/AT1G21140/AT1G76800/AT1G11530/AT1G65970/AT5G06690/AT3G62950/AT3G43630/AT5G14870/AT3G58060/AT5G14070/AT4G28620	SLAH1/SLAH3/DTX43/BZIP63/BZIP1/COPT2/-/-/-/CXXS1/PRXIIC/WCRKC1/GRXC11/-/CNGC18/MTPC3/GRXC8/ABCB24	18
BP	GO:1902170	cellular response to reactive nitrogen species	17/504	46/19959	4.70567e-16	1.307e-13	AT5G56080/AT3G12900/AT3G08040/AT5G38820/AT5G04950/AT1G12010/AT2G28160/AT2G05830/AT3G25190/AT1G21140/AT1G08090/AT3G53280/AT1G76800/AT5G14570/AT4G19690/AT1G56160/AT2G14210	NAS2/-/DTX43/-/NAS1/-/FIT/-/-/-/NRT2.1/CYP71B5/-/NRT2.7/IRT1/ATMYB72/ANR1	17
BP	GO:0071248	cellular response to metal ion	17/504	53/19959	7.38086e-15	1.36669e-12	AT5G56080/AT3G12900/AT3G08040/AT5G38820/AT5G59780/AT5G04950/AT1G12010/AT2G28160/AT2G05830/AT4G31940/AT3G25190/AT1G21140/AT3G53280/AT1G76800/AT4G19690/AT1G56160/AT1G71200	NAS2/-/DTX43/-/MYB59/NAS1/-/FIT/-/CYP82C4/-/-/CYP71B5/-/IRT1/ATMYB72/-	17
BP	GO:0055072	iron ion homeostasis	17/504	93/19959	1.55199e-10	1.43689e-08	AT1G01580/AT3G08040/AT4G19680/AT1G80830/AT2G41240/AT5G04150/AT3G25190/AT1G21140/AT1G76800/AT4G19690/AT3G56980/AT3G56970/AT5G19700/AT3G43630/AT3G58060/AT1G21860/AT4G28620	FRO2/DTX43/IRT2/NRAMP1/BHLH100/BHLH101/-/-/-/IRT1/ORG3/ORG2/DTX52/-/MTPC3/sks7/ABCB24	17
BP	GO:0009267	cellular response to starvation	17/504	147/19959	1.92548e-07	8.55685e-06	AT3G23430/AT5G03570/AT3G08040/AT5G28770/AT3G06850/AT5G49450/AT1G64660/AT2G41240/AT5G04150/AT3G16690/AT5G43370/AT1G21400/AT1G56160/AT3G56980/AT3G56970/AT4G25350/AT3G47340	PHO1/IREG2/DTX43/BZIP63/BCE2/BZIP1/MGL/BHLH100/BHLH101/SWEET16/PHT1-2/-/ATMYB72/ORG3/ORG2/PHO1-H4/ASN1	17
BP	GO:0000302	response to reactive oxygen species	17/504	184/19959	4.52988e-06	0.000132439	AT5G56080/AT3G12900/AT5G63160/AT3G08040/AT3G48360/AT5G38820/AT1G73260/AT5G04950/AT1G12010/AT2G28160/AT2G05830/AT3G25190/AT1G21140/AT3G53280/AT1G76800/AT4G19690/AT1G56160	NAS2/-/BT1/DTX43/BT2/-/KTI1/NAS1/-/FIT/-/-/-/CYP71B5/-/IRT1/ATMYB72	17
BP	GO:0010039	response to iron ion	16/504	53/19959	1.35588e-13	1.88297e-11	AT5G56080/AT3G12900/AT3G08040/AT5G38820/AT5G04950/AT1G12010/AT2G28160/AT2G05830/AT4G31940/AT3G25190/AT1G21140/AT3G53280/AT1G76800/AT4G19690/AT1G56160/AT3G43630	NAS2/-/DTX43/-/NAS1/-/FIT/-/CYP82C4/-/-/CYP71B5/-/IRT1/ATMYB72/-	16
BP	GO:0071281	cellular response to iron ion	15/504	35/19959	1.79894e-15	3.99724e-13	AT5G56080/AT3G12900/AT3G08040/AT5G38820/AT5G04950/AT1G12010/AT2G28160/AT2G05830/AT4G31940/AT3G25190/AT1G21140/AT3G53280/AT1G76800/AT4G19690/AT1G56160	NAS2/-/DTX43/-/NAS1/-/FIT/-/CYP82C4/-/-/CYP71B5/-/IRT1/ATMYB72	15
BP	GO:0034599	cellular response to oxidative stress	15/504	99/19959	2.70361e-08	1.43034e-06	AT5G56080/AT3G12900/AT3G08040/AT5G38820/AT5G04950/AT1G12010/AT2G28160/AT2G05830/AT3G25190/AT1G21140/AT3G53280/AT1G76800/AT1G65970/AT4G19690/AT1G56160	NAS2/-/DTX43/-/NAS1/-/FIT/-/-/-/CYP71B5/-/PRXIIC/IRT1/ATMYB72	15
BP	GO:0071732	cellular response to nitric oxide	14/504	22/19959	9.5324e-18	8.81477e-15	AT5G56080/AT3G12900/AT3G08040/AT5G38820/AT5G04950/AT1G12010/AT2G28160/AT2G05830/AT3G25190/AT1G21140/AT3G53280/AT1G76800/AT4G19690/AT1G56160	NAS2/-/DTX43/-/NAS1/-/FIT/-/-/-/CYP71B5/-/IRT1/ATMYB72	14
BP	GO:0071731	response to nitric oxide	14/504	23/19959	2.38022e-17	8.81477e-15	AT5G56080/AT3G12900/AT3G08040/AT5G38820/AT5G04950/AT1G12010/AT2G28160/AT2G05830/AT3G25190/AT1G21140/AT3G53280/AT1G76800/AT4G19690/AT1G56160	NAS2/-/DTX43/-/NAS1/-/FIT/-/-/-/CYP71B5/-/IRT1/ATMYB72	14
BP	GO:0097366	response to bronchodilator	14/504	23/19959	2.38022e-17	8.81477e-15	AT5G56080/AT3G12900/AT3G08040/AT5G38820/AT5G04950/AT1G12010/AT2G28160/AT2G05830/AT3G25190/AT1G21140/AT3G53280/AT1G76800/AT4G19690/AT1G56160	NAS2/-/DTX43/-/NAS1/-/FIT/-/-/-/CYP71B5/-/IRT1/ATMYB72	14
BP	GO:0034614	cellular response to reactive oxygen species	14/504	55/19959	6.04309e-11	6.10352e-09	AT5G56080/AT3G12900/AT3G08040/AT5G38820/AT5G04950/AT1G12010/AT2G28160/AT2G05830/AT3G25190/AT1G21140/AT3G53280/AT1G76800/AT4G19690/AT1G56160	NAS2/-/DTX43/-/NAS1/-/FIT/-/-/-/CYP71B5/-/IRT1/ATMYB72	14
BP	GO:0035690	cellular response to drug	14/504	125/19959	3.38188e-06	0.000117415	AT5G56080/AT3G12900/AT3G08040/AT5G38820/AT5G04950/AT1G12010/AT2G28160/AT2G05830/AT3G25190/AT1G21140/AT3G53280/AT1G76800/AT4G19690/AT1G56160	NAS2/-/DTX43/-/NAS1/-/FIT/-/-/-/CYP71B5/-/IRT1/ATMYB72	14
BP	GO:0072511	divalent inorganic cation transport	13/504	138/19959	4.85698e-05	0.00112419	AT5G03570/AT4G19680/AT1G80830/AT2G19110/AT3G58810/AT4G30120/AT2G24710/AT2G24720/AT4G30110/AT1G05300/AT4G19690/AT5G14870/AT3G58060	IREG2/IRT2/NRAMP1/HMA4/MTPA2/HMA3/ATGLR2.3/GLR2.2/HMA2/ZIP5/IRT1/CNGC18/MTPC3	13
BP	GO:0055082	cellular chemical homeostasis	13/504	178/19959	0.000611085	0.0109502	AT1G62280/AT5G24030/AT3G08040/AT5G28770/AT5G49450/AT3G46900/AT3G25190/AT1G21140/AT1G76800/AT3G43630/AT5G14870/AT3G58060/AT4G28620	SLAH1/SLAH3/DTX43/BZIP63/BZIP1/COPT2/-/-/-/-/CNGC18/MTPC3/ABCB24	13
BP	GO:0015698	inorganic anion transport	12/504	133/19959	0.00014236	0.00294642	AT1G62280/AT5G24030/AT3G23430/AT1G32450/AT4G21680/AT4G08620/AT1G08090/AT5G43370/AT5G14570/AT2G25680/AT4G25350/AT2G23445	SLAH1/SLAH3/PHO1/NPF7.3/NPF7.2/SULTR1;1/NRT2.1/PHT1-2/NRT2.7/MOT1/PHO1-H4/-	12
BP	GO:0070838	divalent metal ion transport	12/504	133/19959	0.00014236	0.00294642	AT4G19680/AT1G80830/AT2G19110/AT3G58810/AT4G30120/AT2G24710/AT2G24720/AT4G30110/AT1G05300/AT4G19690/AT5G14870/AT3G58060	IRT2/NRAMP1/HMA4/MTPA2/HMA3/ATGLR2.3/GLR2.2/HMA2/ZIP5/IRT1/CNGC18/MTPC3	12
BP	GO:0006826	iron ion transport	11/504	71/19959	1.55651e-06	5.76426e-05	AT5G03570/AT3G08040/AT1G80830/AT2G28160/AT3G25190/AT1G21140/AT1G76800/AT4G19690/AT3G43630/AT3G58060/AT1G21860	IREG2/DTX43/NRAMP1/FIT/-/-/-/IRT1/-/MTPC3/sks7	11
BP	GO:0006873	cellular ion homeostasis	11/504	148/19959	0.00136469	0.0226295	AT1G62280/AT5G24030/AT3G08040/AT3G46900/AT3G25190/AT1G21140/AT1G76800/AT3G43630/AT5G14870/AT3G58060/AT4G28620	SLAH1/SLAH3/DTX43/COPT2/-/-/-/-/CNGC18/MTPC3/ABCB24	11
BP	GO:0009743	response to carbohydrate	11/504	159/19959	0.00241147	0.0362046	AT5G28770/AT3G48360/AT3G06850/AT5G49450/AT1G28330/AT3G16690/AT4G04040/AT1G21400/AT1G22500/AT3G47340/AT4G37220	BZIP63/BT2/BCE2/BZIP1/DRM1/SWEET16/PFP-BETA2/-/ATL15/ASN1/-	11
BP	GO:0034755	iron ion transmembrane transport	9/504	27/19959	1.21572e-08	7.10877e-07	AT5G03570/AT3G08040/AT1G80830/AT3G25190/AT1G21140/AT1G76800/AT4G19690/AT3G43630/AT3G58060	IREG2/DTX43/NRAMP1/-/-/-/IRT1/-/MTPC3	9
BP	GO:0006875	cellular metal ion homeostasis	9/504	103/19959	0.00119433	0.0204139	AT3G08040/AT3G46900/AT3G25190/AT1G21140/AT1G76800/AT3G43630/AT5G14870/AT3G58060/AT4G28620	DTX43/COPT2/-/-/-/-/CNGC18/MTPC3/ABCB24	9
BP	GO:0006829	zinc ion transport	8/504	32/19959	9.6469e-07	3.69576e-05	AT4G19680/AT2G19110/AT3G58810/AT4G30120/AT4G30110/AT1G05300/AT4G19690/AT3G58060	IRT2/HMA4/MTPA2/HMA3/HMA2/ZIP5/IRT1/MTPC3	8
BP	GO:0046916	cellular transition metal ion homeostasis	8/504	60/19959	0.000126294	0.00275122	AT3G08040/AT3G46900/AT3G25190/AT1G21140/AT1G76800/AT3G43630/AT3G58060/AT4G28620	DTX43/COPT2/-/-/-/-/MTPC3/ABCB24	8
BP	GO:0034284	response to monosaccharide	8/504	72/19959	0.00045374	0.00840175	AT5G28770/AT5G49450/AT1G28330/AT3G16690/AT4G04040/AT1G22500/AT3G47340/AT4G37220	BZIP63/BZIP1/DRM1/SWEET16/PFP-BETA2/ATL15/ASN1/-	8
BP	GO:0002229	defense response to oomycetes	8/504	81/19959	0.00100102	0.0173771	AT5G59260/AT3G45420/AT3G23550/AT2G29220/AT2G29250/AT4G10490/AT3G59730/AT1G70110	LECRK21/LECRK14/DTX18/LECRK31/LECRK32/DLO2/LECRK56/LECRK51	8
BP	GO:0071577	zinc ion transmembrane transport	7/504	27/19959	3.59688e-06	0.000121095	AT4G19680/AT2G19110/AT4G30120/AT4G30110/AT1G05300/AT4G19690/AT3G58060	IRT2/HMA4/HMA3/HMA2/ZIP5/IRT1/MTPC3	7
BP	GO:0006879	cellular iron ion homeostasis	7/504	33/19959	1.51752e-05	0.000392086	AT3G08040/AT3G25190/AT1G21140/AT1G76800/AT3G43630/AT3G58060/AT4G28620	DTX43/-/-/-/-/MTPC3/ABCB24	7
BP	GO:0009646	response to absence of light	7/504	46/19959	0.000143211	0.00294642	AT3G06850/AT4G24230/AT3G12820/AT3G48390/AT1G21400/AT3G47340/AT3G53200	BCE2/ACBP3/AtMYB10/-/-/ASN1/MYB27	7
BP	GO:0009749	response to glucose	7/504	61/19959	0.000843166	0.0148692	AT5G28770/AT5G49450/AT1G28330/AT3G16690/AT4G04040/AT3G47340/AT4G37220	BZIP63/BZIP1/DRM1/SWEET16/PFP-BETA2/ASN1/-	7
BP	GO:0034219	carbohydrate transmembrane transport	7/504	67/19959	0.00147649	0.0237737	AT1G77210/AT5G23660/AT3G16690/AT4G36670/AT5G53190/AT3G48740/AT5G27360	STP14/SWEET12/SWEET16/PLT6/SWEET3/SWEET11/SFP2	7
BP	GO:0009746	response to hexose	7/504	68/19959	0.00161082	0.025566	AT5G28770/AT5G49450/AT1G28330/AT3G16690/AT4G04040/AT3G47340/AT4G37220	BZIP63/BZIP1/DRM1/SWEET16/PFP-BETA2/ASN1/-	7
BP	GO:0009069	serine family amino acid metabolic process	7/504	75/19959	0.00283665	0.0414673	AT2G13360/AT1G64660/AT2G05830/AT5G67520/AT1G08630/AT4G39650/AT5G04120	AGT1/MGL/-/APK4/THA1/GGT2/IPSP	7
BP	GO:0071421	manganese ion transmembrane transport	6/504	24/19959	2.29984e-05	0.000580711	AT1G80830/AT3G25190/AT1G21140/AT1G76800/AT3G43630/AT3G58060	NRAMP1/-/-/-/-/MTPC3	6
BP	GO:0006828	manganese ion transport	6/504	25/19959	2.96187e-05	0.000731253	AT1G80830/AT3G25190/AT1G21140/AT1G76800/AT3G43630/AT3G58060	NRAMP1/-/-/-/-/MTPC3	6
BP	GO:0010167	response to nitrate	6/504	39/19959	0.000404493	0.00788407	AT1G32450/AT3G48360/AT4G21680/AT1G08090/AT5G14570/AT2G14210	NPF7.3/BT2/NPF7.2/NRT2.1/NRT2.7/ANR1	6
BP	GO:0010043	response to zinc ion	6/504	41/19959	0.000534204	0.00972952	AT5G56080/AT3G07720/AT2G19110/AT3G58810/AT3G12820/AT1G56160	NAS2/-/HMA4/MTPA2/AtMYB10/ATMYB72	6
BP	GO:0009070	serine family amino acid biosynthetic process	6/504	53/19959	0.00211424	0.0326239	AT2G13360/AT1G64660/AT5G67520/AT1G08630/AT4G39650/AT5G04120	AGT1/MGL/APK4/THA1/GGT2/IPSP	6
BP	GO:0097577	sequestering of iron ion	5/504	16/19959	3.4914e-05	0.00084325	AT3G25190/AT1G21140/AT1G76800/AT3G43630/AT3G58060	-/-/-/-/MTPC3	5
BP	GO:0070574	cadmium ion transmembrane transport	5/504	17/19959	4.84374e-05	0.00112419	AT1G80830/AT2G19110/AT4G30120/AT4G30110/AT3G58060	NRAMP1/HMA4/HMA3/HMA2/MTPC3	5
BP	GO:0015691	cadmium ion transport	5/504	18/19959	6.56792e-05	0.00148918	AT1G80830/AT2G19110/AT4G30120/AT4G30110/AT3G58060	NRAMP1/HMA4/HMA3/HMA2/MTPC3	5
BP	GO:0051238	sequestering of metal ion	5/504	19/19959	8.72925e-05	0.00193964	AT3G25190/AT1G21140/AT1G76800/AT3G43630/AT3G58060	-/-/-/-/MTPC3	5
BP	GO:0055071	manganese ion homeostasis	5/504	22/19959	0.000185692	0.00375098	AT1G80830/AT3G25190/AT1G21140/AT1G76800/AT3G43630	NRAMP1/-/-/-/-	5
BP	GO:0051260	protein homooligomerization	5/504	33/19959	0.00133157	0.0224147	AT1G64660/AT2G24240/AT5G23660/AT3G16690/AT3G48740	MGL/-/SWEET12/SWEET16/SWEET11	5
BP	GO:0015706	nitrate transport	5/504	38/19959	0.00253959	0.0376197	AT1G32450/AT4G21680/AT1G08090/AT5G14570/AT2G23445	NPF7.3/NPF7.2/NRT2.1/NRT2.7/-	5
BP	GO:0042126	nitrate metabolic process	5/504	40/19959	0.00319467	0.0455036	AT3G48530/AT4G21680/AT5G21170/AT1G08090/AT5G14570	KING1/NPF7.2/AKINBETA1/NRT2.1/NRT2.7	5
BP	GO:0042128	nitrate assimilation	5/504	40/19959	0.00319467	0.0455036	AT3G48530/AT4G21680/AT5G21170/AT1G08090/AT5G14570	KING1/NPF7.2/AKINBETA1/NRT2.1/NRT2.7	5
BP	GO:0097501	stress response to metal ion	4/504	13/19959	0.000239628	0.00475406	AT3G58810/AT4G30120/AT3G12820/AT1G56160	MTPA2/HMA3/AtMYB10/ATMYB72	4
BP	GO:0006880	intracellular sequestering of iron ion	4/504	15/19959	0.000439457	0.00827521	AT3G25190/AT1G21140/AT1G76800/AT3G43630	-/-/-/-	4
BP	GO:0009750	response to fructose	4/504	15/19959	0.000439457	0.00827521	AT1G28330/AT3G16690/AT3G47340/AT4G37220	DRM1/SWEET16/ASN1/-	4
BP	GO:0030026	cellular manganese ion homeostasis	4/504	20/19959	0.00141121	0.0230566	AT3G25190/AT1G21140/AT1G76800/AT3G43630	-/-/-/-	4
BP	GO:0009061	anaerobic respiration	3/504	11/19959	0.00227031	0.0345522	AT1G19530/AT3G10020/AT1G33055	-/-/-	3
MF	GO:0008324	cation transmembrane transporter activity	32/468	463/18417	3.34877e-07	3.49947e-05	AT5G03570/AT1G32450/AT3G08040/AT4G19680/AT5G14880/AT1G77210/AT1G80830/AT2G19110/AT3G58810/AT3G02850/AT4G30120/AT2G24710/AT4G10310/AT3G46900/AT2G24720/AT3G25190/AT5G46040/AT1G21140/AT1G76800/AT4G01430/AT4G30110/AT1G05300/AT4G36670/AT4G19690/AT2G39510/AT5G22910/AT3G43630/AT5G14870/AT3G58060/AT2G03600/AT1G29830/AT5G27360	IREG2/NPF7.3/DTX43/IRT2/POT8/STP14/NRAMP1/HMA4/MTPA2/SKOR/HMA3/ATGLR2.3/HKT1/COPT2/GLR2.2/-/NPF5.3/-/-/-/HMA2/ZIP5/PLT6/IRT1/-/CHX9/-/CNGC18/MTPC3/ATUPS3/-/SFP2	32
MF	GO:0022890	inorganic cation transmembrane transporter activity	29/468	427/18417	1.70834e-06	0.000142817	AT5G03570/AT1G32450/AT3G08040/AT4G19680/AT5G14880/AT1G77210/AT1G80830/AT2G19110/AT3G02850/AT4G30120/AT2G24710/AT4G10310/AT3G46900/AT2G24720/AT3G25190/AT5G46040/AT1G21140/AT1G76800/AT4G30110/AT1G05300/AT4G36670/AT4G19690/AT5G22910/AT3G43630/AT5G14870/AT3G58060/AT2G03600/AT1G29830/AT5G27360	IREG2/NPF7.3/DTX43/IRT2/POT8/STP14/NRAMP1/HMA4/SKOR/HMA3/ATGLR2.3/HKT1/COPT2/GLR2.2/-/NPF5.3/-/-/HMA2/ZIP5/PLT6/IRT1/CHX9/-/CNGC18/MTPC3/ATUPS3/-/SFP2	29
MF	GO:0030246	carbohydrate binding	24/468	335/18417	5.48426e-06	0.000286553	AT3G61060/AT1G52120/AT5G45080/AT5G59260/AT1G12010/AT5G21170/AT1G66930/AT5G35940/AT1G21210/AT5G59270/AT5G45090/AT3G45420/AT4G37950/AT3G45390/AT2G29220/AT2G29250/AT1G16110/AT1G52100/AT2G02310/AT3G59730/AT1G52110/AT1G19390/AT1G33920/AT1G70110	AtPP2-A13/JAL12/PP2A6/LECRK21/-/AKINBETA1/LRK10L-2.7/JAL41/WAK4/-/PP2A7/LECRK14/-/LECRK12/LECRK31/LECRK32/WAKL6/-/PP2B6/LECRK56/-/WAKL11/PP2A4/LECRK51	24
MF	GO:0046873	metal ion transmembrane transporter activity	23/468	198/18417	1.35774e-09	2.83767e-07	AT5G03570/AT1G32450/AT3G08040/AT4G19680/AT5G14880/AT1G80830/AT2G19110/AT3G02850/AT4G30120/AT2G24710/AT4G10310/AT3G46900/AT2G24720/AT3G25190/AT1G21140/AT1G76800/AT4G30110/AT1G05300/AT4G19690/AT3G43630/AT5G14870/AT3G58060/AT1G29830	IREG2/NPF7.3/DTX43/IRT2/POT8/NRAMP1/HMA4/SKOR/HMA3/ATGLR2.3/HKT1/COPT2/GLR2.2/-/-/-/HMA2/ZIP5/IRT1/-/CNGC18/MTPC3/-	23
MF	GO:0008509	anion transmembrane transporter activity	17/468	249/18417	0.000225682	0.00786125	AT1G62280/AT5G24030/AT3G23430/AT1G32450/AT3G08040/AT4G36850/AT5G38820/AT4G21680/AT4G08620/AT1G08090/AT5G40780/AT4G01430/AT5G14570/AT2G25680/AT2G39510/AT4G25350/AT3G54830	SLAH1/SLAH3/PHO1/NPF7.3/DTX43/-/-/NPF7.2/SULTR1;1/NRT2.1/LHT1/-/NRT2.7/MOT1/-/PHO1-H4/-	17
MF	GO:0046915	transition metal ion transmembrane transporter activity	15/468	67/18417	9.80738e-11	4.09949e-08	AT5G03570/AT3G08040/AT4G19680/AT1G80830/AT2G19110/AT4G30120/AT3G46900/AT3G25190/AT1G21140/AT1G76800/AT4G30110/AT1G05300/AT4G19690/AT3G43630/AT3G58060	IREG2/DTX43/IRT2/NRAMP1/HMA4/HMA3/COPT2/-/-/-/HMA2/ZIP5/IRT1/-/MTPC3	15
MF	GO:0015103	inorganic anion transmembrane transporter activity	10/468	101/18417	0.000248561	0.00799219	AT1G62280/AT5G24030/AT3G23430/AT1G32450/AT4G21680/AT4G08620/AT1G08090/AT5G14570/AT2G25680/AT4G25350	SLAH1/SLAH3/PHO1/NPF7.3/NPF7.2/SULTR1;1/NRT2.1/NRT2.7/MOT1/PHO1-H4	10
MF	GO:0005381	iron ion transmembrane transporter activity	9/468	27/18417	1.27707e-08	1.77939e-06	AT5G03570/AT3G08040/AT1G80830/AT3G25190/AT1G21140/AT1G76800/AT4G19690/AT3G43630/AT3G58060	IREG2/DTX43/NRAMP1/-/-/-/IRT1/-/MTPC3	9
MF	GO:0005385	zinc ion transmembrane transporter activity	7/468	26/18417	2.83085e-06	0.000169042	AT4G19680/AT2G19110/AT4G30120/AT4G30110/AT1G05300/AT4G19690/AT3G58060	IRT2/HMA4/HMA3/HMA2/ZIP5/IRT1/MTPC3	7
MF	GO:0072509	divalent inorganic cation transmembrane transporter activity	7/468	26/18417	2.83085e-06	0.000169042	AT4G19680/AT2G19110/AT4G30120/AT4G30110/AT1G05300/AT4G19690/AT3G58060	IRT2/HMA4/HMA3/HMA2/ZIP5/IRT1/MTPC3	7
MF	GO:0004650	polygalacturonase activity	7/468	47/18417	0.000170733	0.00648784	AT2G43880/AT1G05660/AT1G05650/AT2G43890/AT3G59850/AT4G01890/AT4G32375	-/-/-/-/-/-/-	7
MF	GO:0051119	sugar transmembrane transporter activity	7/468	57/18417	0.000577065	0.0172295	AT1G77210/AT5G23660/AT3G16690/AT4G36670/AT5G53190/AT3G48740/AT5G27360	STP14/SWEET12/SWEET16/PLT6/SWEET3/SWEET11/SFP2	7
MF	GO:0005384	manganese ion transmembrane transporter activity	6/468	24/18417	2.378e-05	0.00110445	AT1G80830/AT3G25190/AT1G21140/AT1G76800/AT3G43630/AT3G58060	NRAMP1/-/-/-/-/MTPC3	6
MF	GO:0015086	cadmium ion transmembrane transporter activity	5/468	17/18417	4.98417e-05	0.00208338	AT1G80830/AT2G19110/AT4G30120/AT4G30110/AT3G58060	NRAMP1/HMA4/HMA3/HMA2/MTPC3	5

## Sheet: Supplementary table S7
Supplementary table S7. Downregulated GO terms for MSRC vs. MSRT. Log2 fold change -1, P value 0.05
Category	GOID	Description	GeneRatio	BgRatio	pvalue	padj	geneID	geneName	Count
BP	GO:0019748	secondary metabolic process	56/735	367/19959	1.04702e-19	1.3695e-16	AT1G78340/AT3G44550/AT3G44540/AT3G03640/AT1G78380/AT3G09270/AT2G43000/AT1G18140/AT1G62570/AT5G07130/AT2G40370/AT1G04220/AT1G17180/AT3G12230/AT5G23190/AT5G13580/AT4G37370/AT3G26830/AT4G37310/AT1G02930/AT1G17170/AT3G11430/AT3G21560/AT5G58860/AT1G65690/AT1G80820/AT5G17050/AT2G29460/AT2G29490/AT4G39950/AT3G60120/AT3G53510/AT1G02920/AT5G41040/AT5G58910/AT1G65060/AT5G57220/AT3G11580/AT1G69920/AT5G48180…	GSTU22/FAR5/FAR4/BGLU25/GSTU19/GSTU8/JUB1/LAC1/FMOGS-OX4/LAC13/LAC5/KCS2/GSTU25/SCPL14/CYP86B1/ABCG6/CYP81D8/CYP71B15/CYP81H1/GSTF6/GSTU24/GPAT5/UGT84A2/CYP86A1/NHL6/CCR2/UGT78D2/GSTU4/GSTU1/CYP79B2/BGLU27/ABCG20/GSTF7/HHT1/LAC16/4CL3/CYP81F2/-/GSTU12/NSP5/CYP81F4/CYP81F3/GSTU7/KAT5/BGLU45/BGLU30/GSTU17/BHLH93/GSTU5/SDI1/LDOX/BGLU24/PER52/DIR5/GSTU18/SCPL10	56
BP	GO:0009636	response to toxic substance	47/735	353/19959	2.10813e-14	1.37871e-11	AT1G78340/AT1G37130/AT1G78380/AT3G09270/AT1G77760/AT4G36430/AT2G15490/AT1G68850/AT1G17180/AT5G39050/AT5G19880/AT1G02930/AT1G17170/AT3G21560/AT2G35380/AT4G15550/AT2G29460/AT2G29490/AT1G19230/AT1G14540/AT1G02920/AT5G14130/AT5G24660/AT1G69920/AT1G77120/AT3G49960/AT2G29500/AT2G29420/AT5G48880/AT5G22300/AT1G10370/AT3G49580/AT5G24655/AT3G49110/AT2G29450/AT3G26060/AT5G22410/AT3G49570/AT5G59720/AT1G22430…	GSTU22/NIA2/GSTU19/GSTU8/NIA1/PER49/UGT73B4/PER11/GSTU25/PMAT1/PER58/GSTF6/GSTU24/UGT84A2/PER20/UGT75D1/GSTU4/GSTU1/RBOHE/PER4/GSTF7/-/LSU2/GSTU12/ADH1/PER35/HSP17.6B/GSTU7/KAT5/NIT4/GSTU17/LSU1/LSU4/PER33/GSTU5/ATPRX Q/PER60/LSU3/HSP18.1/-/HSP17.6A/WRKY8/PER52/-/GSTU18/PER15/PER34	47
BP	GO:0006979	response to oxidative stress	40/735	473/19959	9.9225e-07	0.000117988	AT4G34710/AT5G13930/AT1G78380/AT4G36430/AT1G68850/AT5G19880/AT3G28580/AT3G56400/AT1G02930/AT4G23190/AT2G35380/AT2G40880/AT2G41090/AT5G19875/AT1G14540/AT5G14130/AT1G35910/AT1G77120/AT3G49960/AT2G29500/AT1G21520/AT1G56600/AT1G78410/AT3G49110/AT2G29450/AT5G16970/AT3G26060/AT1G09350/AT5G22410/AT1G72520/AT4G32770/AT5G59720/AT1G59860/AT5G46350/AT5G05340/AT3G46090/AT3G25250/AT5G05300/AT2G18150/AT3G49120	ADC2/CHS/GSTU19/PER49/PER11/PER58/-/WRKY70/GSTF6/CRK11/PER20/CYS3/CML10/-/PER4/-/TPPD/ADH1/PER35/HSP17.6B/-/GOLS2/VQ10/PER33/GSTU5/AER/ATPRX Q/GOLS3/PER60/LOX4/VTE1/HSP18.1/HSP17.6A/WRKY8/PER52/ZAT7/OXI1/-/PER15/PER34	40
BP	GO:0009617	response to bacterium	38/735	498/19959	1.98269e-05	0.00126378	AT5G64810/AT5G13320/AT3G26830/AT3G56400/AT1G02930/AT4G23190/AT5G40990/AT4G39950/AT2G19990/AT4G11480/AT1G79680/AT1G02920/AT2G13810/AT5G65600/AT2G26440/AT1G70560/AT5G57220/AT5G24660/AT5G22570/AT1G31580/AT1G02450/AT3G28930/AT4G23250/AT1G17615/AT3G49110/AT4G11470/AT1G70260/AT1G72520/AT3G55800/AT2G39730/AT3G14420/AT5G46350/AT4G23260/AT5G05300/AT1G33960/AT3G49120/AT1G32060/AT1G06680	WRKY51/PBS3/CYP71B15/WRKY70/GSTF6/CRK11/GLIP1/CYP79B2/PR-1-LIKE/CRK32/WAKL10/GSTF7/ALD1/LECRK92/PME12/TAA1/CYP81F2/LSU2/WRKY38/ECS1/NIMIN-1/AIG2A/EMB1290/-/PER33/CRK31/-/LOX4/SBPASE/RCA/GLO1/WRKY8/CRK18/-/AIG1/PER34/PRK/PSBP1	38
BP	GO:0098754	detoxification	36/735	231/19959	2.18185e-13	9.51288e-11	AT1G78340/AT1G78380/AT3G09270/AT4G36430/AT1G68850/AT1G17180/AT5G19880/AT1G02930/AT1G17170/AT2G35380/AT2G29460/AT2G29490/AT1G19230/AT1G14540/AT1G02920/AT5G14130/AT5G24660/AT1G69920/AT1G77120/AT3G49960/AT2G29420/AT5G48880/AT5G22300/AT1G10370/AT3G49580/AT5G24655/AT3G49110/AT2G29450/AT3G26060/AT5G22410/AT3G49570/AT1G22430/AT5G05340/AT1G10360/AT2G18150/AT3G49120	GSTU22/GSTU19/GSTU8/PER49/PER11/GSTU25/PER58/GSTF6/GSTU24/PER20/GSTU4/GSTU1/RBOHE/PER4/GSTF7/-/LSU2/GSTU12/ADH1/PER35/GSTU7/KAT5/NIT4/GSTU17/LSU1/LSU4/PER33/GSTU5/ATPRX Q/PER60/LSU3/-/PER52/GSTU18/PER15/PER34	36
BP	GO:0006790	sulfur compound metabolic process	34/735	396/19959	4.62536e-06	0.00035588	AT2G26400/AT1G78340/AT3G44550/AT3G44540/AT3G03640/AT1G78380/AT3G09270/AT2G43000/AT1G62570/AT1G17180/AT4G37370/AT3G26830/AT4G37310/AT1G02930/AT1G17170/AT2G29460/AT2G29490/AT4G39950/AT3G60120/AT1G02920/AT5G57220/AT3G11580/AT1G69920/AT5G48180/AT4G37410/AT4G37400/AT5G26220/AT2G29420/AT3G60140/AT1G10370/AT2G29450/AT5G48850/AT5G28510/AT1G10360	ARD/GSTU22/FAR5/FAR4/BGLU25/GSTU19/GSTU8/JUB1/FMOGS-OX4/GSTU25/CYP81D8/CYP71B15/CYP81H1/GSTF6/GSTU24/GSTU4/GSTU1/CYP79B2/BGLU27/GSTF7/CYP81F2/-/GSTU12/NSP5/CYP81F4/CYP81F3/GGCT2;1/GSTU7/BGLU30/GSTU17/GSTU5/SDI1/BGLU24/GSTU18	34
BP	GO:0010817	regulation of hormone levels	32/735	382/19959	1.44544e-05	0.000995072	AT5G13930/AT1G02520/AT2G17500/AT5G13750/AT5G48000/AT4G35160/AT4G39950/AT1G76690/AT4G35190/AT4G15300/AT4G15310/AT1G70560/AT1G18870/AT1G12740/AT1G75450/AT5G48880/AT5G65640/AT4G32810/AT5G36110/AT5G13370/AT1G28230/AT3G49700/AT3G25770/AT4G08040/AT5G38790/AT1G80340/AT3G10870/AT5G16530/AT4G21200/AT2G33230/AT1G29430/AT5G26140	CHS/ABCB11/PILS5/ZIFL1/CYP708A2/ASMT/CYP79B2/OPR2/LOG5/CYP702A2/CYP702A3/TAA1/ICS2/CYP87A2/CKX5/KAT5/BHLH93/CCD8/CYP716A1/-/PUP1/ACS9/AOC2/ACS11/-/GA3OX2/MES17/PIN5/GA2OX8/YUC7/SAUR62/LOG9	32
BP	GO:0042742	defense response to bacterium	31/735	430/19959	0.000308826	0.00708675	AT5G64810/AT5G13320/AT3G56400/AT1G02930/AT4G23190/AT5G40990/AT4G39950/AT2G19990/AT4G11480/AT1G02920/AT2G13810/AT5G65600/AT1G70560/AT5G57220/AT5G24660/AT5G22570/AT1G02450/AT4G23250/AT1G17615/AT3G49110/AT4G11470/AT1G70260/AT3G55800/AT2G39730/AT3G14420/AT5G46350/AT4G23260/AT5G05300/AT3G49120/AT1G32060/AT1G06680	WRKY51/PBS3/WRKY70/GSTF6/CRK11/GLIP1/CYP79B2/PR-1-LIKE/CRK32/GSTF7/ALD1/LECRK92/TAA1/CYP81F2/LSU2/WRKY38/NIMIN-1/EMB1290/-/PER33/CRK31/-/SBPASE/RCA/GLO1/WRKY8/CRK18/-/PER34/PRK/PSBP1	31
BP	GO:0009414	response to water deprivation	29/735	377/19959	0.000162404	0.0044255	AT1G78380/AT5G26340/AT5G40010/AT5G06760/AT3G26830/AT3G56400/AT1G02930/AT5G13750/AT2G40880/AT4G39950/AT5G59220/AT5G38710/AT1G67360/AT1G17950/AT2G39010/AT1G77120/AT1G30100/AT1G56600/AT1G10370/AT1G52690/AT5G10230/AT5G15960/AT2G38340/AT5G06530/AT2G33230/AT1G68010/AT3G14440/AT5G15970/AT1G29395	GSTU19/STP13/AATP1/LEA46/CYP71B15/WRKY70/GSTF6/ZIFL1/CYS3/CYP79B2/SAG113/POX2/-/MYB52/PIP2-6/ADH1/NCED5/GOLS2/GSTU17/LEA7/ANNAT7/KIN1/DREB2E/ABCG22/YUC7/HPR/NCED3/KIN2/COR413IM1	29
BP	GO:0009415	response to water	29/735	384/19959	0.000221798	0.00568847	AT1G78380/AT5G26340/AT5G40010/AT5G06760/AT3G26830/AT3G56400/AT1G02930/AT5G13750/AT2G40880/AT4G39950/AT5G59220/AT5G38710/AT1G67360/AT1G17950/AT2G39010/AT1G77120/AT1G30100/AT1G56600/AT1G10370/AT1G52690/AT5G10230/AT5G15960/AT2G38340/AT5G06530/AT2G33230/AT1G68010/AT3G14440/AT5G15970/AT1G29395	GSTU19/STP13/AATP1/LEA46/CYP71B15/WRKY70/GSTF6/ZIFL1/CYS3/CYP79B2/SAG113/POX2/-/MYB52/PIP2-6/ADH1/NCED5/GOLS2/GSTU17/LEA7/ANNAT7/KIN1/DREB2E/ABCG22/YUC7/HPR/NCED3/KIN2/COR413IM1	29
BP	GO:0042737	drug catabolic process	28/735	228/19959	2.48274e-08	3.24742e-06	AT4G36430/AT1G68850/AT4G02330/AT5G19880/AT4G01700/AT2G35380/AT3G47540/AT5G20860/AT2G41850/AT1G14540/AT5G14130/AT2G43590/AT2G26440/AT3G07970/AT4G19720/AT5G55590/AT3G49960/AT4G19810/AT2G43610/AT3G49110/AT1G23200/AT1G32470/AT5G22410/AT5G05340/AT2G35370/AT2G18150/AT3G14300/AT3G49120	PER49/PER11/PME41/PER58/-/PER20/-/-/ADPG2/PER4/-/-/PME12/QRT2/-/QRT1/PER35/ChiC/-/PER33/PME6/GDH3/PER60/PER52/GDH1/PER15/PME26/PER34	28
BP	GO:0046677	response to antibiotic	27/735	332/19959	0.000109048	0.00342382	AT1G76680/AT5G13320/AT3G56400/AT5G40990/AT5G08790/AT1G79680/AT3G02940/AT2G13810/AT5G65600/AT5G36970/AT5G22570/AT1G77120/AT1G57560/AT2G29500/AT2G29420/AT3G48920/AT3G02885/AT5G66815/AT1G72520/AT2G04450/AT5G59720/AT1G59860/AT5G46350/AT4G01060/AT5G05300/AT1G21250/AT1G28480	OPR1/PBS3/WRKY70/GLIP1/NAC081/WAKL10/MYB107/ALD1/LECRK92/NHL25/WRKY38/ADH1/AtMYB50/HSP17.6B/GSTU7/AtMYB45/GASA5/CEP5/LOX4/NUDT6/HSP18.1/HSP17.6A/WRKY8/ETC3/-/WAK1/GRXC9	27
BP	GO:0009620	response to fungus	27/735	378/19959	0.000846412	0.016524	AT1G37130/AT2G43510/AT4G02330/AT5G64810/AT5G13320/AT3G26830/AT1G49430/AT3G56400/AT5G40990/AT5G64250/AT5G08790/AT1G12200/AT1G79680/AT1G02920/AT5G38900/AT5G57220/AT1G17615/AT3G49110/AT5G26170/AT4G30650/AT2G38870/AT1G70260/AT3G24510/AT5G46350/AT1G21250/AT4G22105/AT3G49120	NIA2/ATTI1/PME41/WRKY51/PBS3/CYP71B15/LACS2/WRKY70/GLIP1/-/NAC081/-/WAKL10/GSTF7/-/CYP81F2/-/PER33/WRKY50/-/-/-/-/WRKY8/WAK1/SCRL26/PER34	27
BP	GO:0042445	hormone metabolic process	25/735	279/19959	4.11694e-05	0.00215398	AT5G48000/AT4G35160/AT4G39950/AT1G76690/AT4G35190/AT4G15300/AT4G15310/AT1G70560/AT1G18870/AT1G12740/AT1G75450/AT5G48880/AT5G65640/AT4G32810/AT5G36110/AT5G13370/AT3G49700/AT3G25770/AT4G08040/AT5G38790/AT1G80340/AT3G10870/AT4G21200/AT2G33230/AT5G26140	CYP708A2/ASMT/CYP79B2/OPR2/LOG5/CYP702A2/CYP702A3/TAA1/ICS2/CYP87A2/CKX5/KAT5/BHLH93/CCD8/CYP716A1/-/ACS9/AOC2/ACS11/-/GA3OX2/MES17/GA2OX8/YUC7/LOG9	25
BP	GO:0030001	metal ion transport	25/735	368/19959	0.00255535	0.037023	AT4G13420/AT1G18140/AT5G07130/AT3G22910/AT2G39450/AT2G40370/AT5G11210/AT5G48400/AT5G13750/AT5G58910/AT4G31710/AT5G17860/AT5G42610/AT5G52680/AT2G04040/AT1G47395/AT4G27850/AT2G29120/AT1G29000/AT1G47400/AT1G21850/AT1G01140/AT1G07430/AT4G38420/AT5G52690	POT5/LAC1/LAC13/ACA13/MTP11/LAC5/GLR2.5/GLR1.2/ZIFL1/LAC16/ATGLR2.4/CCX1/-/-/DTX1/-/-/GLR2.7/HIPP04/-/sks8/CIPK9/AIP1/sks9/-	25
BP	GO:0015979	photosynthesis	24/735	272/19959	7.4326e-05	0.00294601	AT3G22840/AT1G30510/AT4G14690/AT1G58300/AT1G44575/AT4G28660/AT1G42970/AT5G38410/AT2G40100/AT1G29910/AT3G55800/AT1G30380/AT3G50820/AT1G29920/AT4G28750/AT1G54780/AT1G49975/AT3G21055/AT1G32060/AT5G13630/AT1G12900/AT1G06680/AT1G67090/AT4G02770	ELIP1/RFNR2/ELIP2/HO4/PSBS/PSB28/GAPB/-/LHCB4.3/LHCB1.1/SBPASE/PSAK/PSBO2/LHCB1.1/PSAE1/TLP18.3/-/PSBTN/PRK/CHLH/GAPA-2/PSBP1/RBCS-1A/PSAD1	24
BP	GO:0072330	monocarboxylic acid biosynthetic process	24/735	322/19959	0.000899723	0.0173064	AT1G76680/AT1G01120/AT1G04220/AT5G23190/AT1G65690/AT4G39950/AT1G76690/AT1G70560/AT1G18870/AT5G16240/AT1G75000/AT5G48880/AT1G30100/AT4G34510/AT1G43800/AT3G49700/AT3G25770/AT4G08040/AT1G72520/AT4G18350/AT5G38020/AT4G38970/AT2G33230/AT3G14440	OPR1/KCS1/KCS2/CYP86B1/NHL6/CYP79B2/OPR2/TAA1/ICS2/S-ACP-DES1/-/KAT5/NCED5/KCS17/S-ACP-DES6/ACS9/AOC2/ACS11/LOX4/NCED2/-/FBA2/YUC7/NCED3	24
BP	GO:0080167	response to karrikin	22/735	127/19959	1.35416e-09	2.53035e-07	AT4G34710/AT5G08640/AT5G25460/AT4G37290/AT3G55120/AT4G37370/AT5G05270/AT5G13750/AT3G21560/AT3G22840/AT5G17050/AT5G62210/AT1G23010/AT2G23910/AT1G10960/AT3G17609/AT4G14440/AT3G52740/AT5G08050/AT1G10370/AT1G44575/AT3G61220	ADC2/FLS1/-/PIP2/CHI1/CYP81D8/CHI3/ZIFL1/UGT84A2/ELIP1/UGT78D2/-/LPR1/-/FD1/HYH/ECI3/BIC1/-/GSTU17/PSBS/-	22
BP	GO:0097237	cellular response to toxic substance	22/735	191/19959	2.29417e-06	0.000214341	AT1G78380/AT4G36430/AT1G68850/AT5G19880/AT2G35380/AT1G19230/AT1G14540/AT5G14130/AT5G24660/AT1G77120/AT3G49960/AT3G49580/AT5G24655/AT3G49110/AT3G26060/AT5G22410/AT3G49570/AT1G22430/AT5G46350/AT5G05340/AT2G18150/AT3G49120	GSTU19/PER49/PER11/PER58/PER20/RBOHE/PER4/-/LSU2/ADH1/PER35/LSU1/LSU4/PER33/ATPRX Q/PER60/LSU3/-/WRKY8/PER52/PER15/PER34	22
BP	GO:0009698	phenylpropanoid metabolic process	21/735	126/19959	6.57723e-09	9.5589e-07	AT3G44550/AT3G44540/AT1G18140/AT5G07130/AT2G40370/AT1G04220/AT5G23190/AT5G13580/AT3G11430/AT3G21560/AT5G58860/AT1G80820/AT5G17050/AT3G53510/AT5G41040/AT5G58910/AT1G65060/AT1G61810/AT4G22880/AT5G05340/AT1G64160	FAR5/FAR4/LAC1/LAC13/LAC5/KCS2/CYP86B1/ABCG6/GPAT5/UGT84A2/CYP86A1/CCR2/UGT78D2/ABCG20/HHT1/LAC16/4CL3/BGLU45/LDOX/PER52/DIR5	21
BP	GO:1990748	cellular detoxification	21/735	179/19959	2.88841e-06	0.000237125	AT1G78380/AT4G36430/AT1G68850/AT5G19880/AT2G35380/AT1G19230/AT1G14540/AT5G14130/AT5G24660/AT1G77120/AT3G49960/AT3G49580/AT5G24655/AT3G49110/AT3G26060/AT5G22410/AT3G49570/AT1G22430/AT5G05340/AT2G18150/AT3G49120	GSTU19/PER49/PER11/PER58/PER20/RBOHE/PER4/-/LSU2/ADH1/PER35/LSU1/LSU4/PER33/ATPRX Q/PER60/LSU3/-/PER52/PER15/PER34	21
BP	GO:0044550	secondary metabolite biosynthetic process	20/735	161/19959	2.03618e-06	0.000204871	AT3G44550/AT3G44540/AT2G43000/AT1G62570/AT1G04220/AT5G23190/AT5G13580/AT3G26830/AT3G11430/AT5G58860/AT1G80820/AT4G39950/AT3G53510/AT5G41040/AT5G57220/AT1G61810/AT5G48850/AT4G22880/AT5G05340/AT1G64160	FAR5/FAR4/JUB1/FMOGS-OX4/KCS2/CYP86B1/ABCG6/CYP71B15/GPAT5/CYP86A1/CCR2/CYP79B2/ABCG20/HHT1/CYP81F2/BGLU45/SDI1/LDOX/PER52/DIR5	20
BP	GO:0042446	hormone biosynthetic process	20/735	199/19959	4.86374e-05	0.00235621	AT5G48000/AT4G35160/AT4G39950/AT1G76690/AT4G35190/AT4G15300/AT4G15310/AT1G70560/AT1G18870/AT1G12740/AT5G65640/AT4G32810/AT5G36110/AT3G49700/AT3G25770/AT4G08040/AT1G80340/AT4G21200/AT2G33230/AT5G26140	CYP708A2/ASMT/CYP79B2/OPR2/LOG5/CYP702A2/CYP702A3/TAA1/ICS2/CYP87A2/BHLH93/CCD8/CYP716A1/ACS9/AOC2/ACS11/GA3OX2/GA2OX8/YUC7/LOG9	20
BP	GO:0009751	response to salicylic acid	20/735	221/19959	0.000206017	0.00538939	AT1G76680/AT5G13320/AT3G56400/AT5G40990/AT5G08790/AT1G79680/AT3G02940/AT2G13810/AT5G65600/AT5G36970/AT5G22570/AT1G57560/AT2G29420/AT3G48920/AT3G02885/AT5G66815/AT2G04450/AT4G01060/AT1G21250/AT1G28480	OPR1/PBS3/WRKY70/GLIP1/NAC081/WAKL10/MYB107/ALD1/LECRK92/NHL25/WRKY38/AtMYB50/GSTU7/AtMYB45/GASA5/CEP5/NUDT6/ETC3/WAK1/GRXC9	20
BP	GO:0016999	antibiotic metabolic process	20/735	236/19959	0.000485723	0.0102323	AT4G36430/AT1G68850/AT5G13320/AT5G19880/AT2G35380/AT1G14540/AT5G65600/AT5G14130/AT1G18870/AT1G77120/AT3G49960/AT5G58330/AT3G49110/AT5G22410/AT3G14420/AT1G22430/AT3G10870/AT5G05340/AT2G18150/AT3G49120	PER49/PER11/PBS3/PER58/PER20/PER4/LECRK92/-/ICS2/ADH1/PER35/-/PER33/PER60/GLO1/-/MES17/PER52/PER15/PER34	20
BP	GO:0098869	cellular oxidant detoxification	19/735	168/19959	1.44212e-05	0.000995072	AT1G78380/AT4G36430/AT1G68850/AT5G19880/AT2G35380/AT1G19230/AT1G14540/AT5G14130/AT5G24660/AT3G49960/AT3G49580/AT5G24655/AT3G49110/AT3G26060/AT5G22410/AT3G49570/AT5G05340/AT2G18150/AT3G49120	GSTU19/PER49/PER11/PER58/PER20/RBOHE/PER4/-/LSU2/PER35/LSU1/LSU4/PER33/ATPRX Q/PER60/LSU3/PER52/PER15/PER34	19
BP	GO:0009404	toxin metabolic process	18/735	70/19959	4.86133e-11	1.58965e-08	AT1G78340/AT1G78380/AT3G09270/AT2G43000/AT1G17180/AT3G26830/AT1G02930/AT1G17170/AT2G29460/AT2G29490/AT4G39950/AT1G02920/AT1G69920/AT2G29420/AT5G48880/AT1G10370/AT2G29450/AT1G10360	GSTU22/GSTU19/GSTU8/JUB1/GSTU25/CYP71B15/GSTF6/GSTU24/GSTU4/GSTU1/CYP79B2/GSTF7/GSTU12/GSTU7/KAT5/GSTU17/GSTU5/GSTU18	18
BP	GO:1901617	organic hydroxy compound biosynthetic process	17/735	206/19959	0.00166643	0.0259487	AT5G08640/AT1G65690/AT5G48000/AT4G15300/AT4G15310/AT1G18870/AT1G12740/AT1G30100/AT4G37760/AT5G36110/AT5G24160/AT4G32770/AT4G18350/AT5G58780/AT4G22880/AT1G64160/AT3G14440	FLS1/NHL6/CYP708A2/CYP702A2/CYP702A3/ICS2/CYP87A2/NCED5/SQE3/CYP716A1/SQE6/VTE1/NCED2/-/LDOX/DIR5/NCED3	17
BP	GO:0006720	isoprenoid metabolic process	17/735	208/19959	0.00184769	0.0277791	AT5G48010/AT5G47990/AT4G15370/AT1G65690/AT5G48000/AT1G78950/AT1G78970/AT1G30100/AT5G65640/AT4G32810/AT5G36110/AT4G32770/AT4G18350/AT1G80340/AT5G58780/AT4G21200/AT3G14440	THAS1/CYP705A5/BARS1/NHL6/CYP708A2/-/LUP1/NCED5/BHLH93/CCD8/CYP716A1/VTE1/NCED2/GA3OX2/-/GA2OX8/NCED3	17
BP	GO:0006721	terpenoid metabolic process	16/735	168/19959	0.000492841	0.0102323	AT5G48010/AT5G47990/AT4G15370/AT1G65690/AT5G48000/AT1G78950/AT1G78970/AT1G30100/AT5G65640/AT4G32810/AT5G36110/AT4G32770/AT4G18350/AT1G80340/AT4G21200/AT3G14440	THAS1/CYP705A5/BARS1/NHL6/CYP708A2/-/LUP1/NCED5/BHLH93/CCD8/CYP716A1/VTE1/NCED2/GA3OX2/GA2OX8/NCED3	16
BP	GO:0072593	reactive oxygen species metabolic process	16/735	180/19959	0.00104158	0.0189622	AT1G37130/AT1G77760/AT4G36430/AT1G68850/AT5G19880/AT2G35380/AT1G14540/AT5G65600/AT5G14130/AT3G49960/AT3G49110/AT5G22410/AT3G14420/AT5G05340/AT2G18150/AT3G49120	NIA2/NIA1/PER49/PER11/PER58/PER20/PER4/LECRK92/-/PER35/PER33/PER60/GLO1/PER52/PER15/PER34	16
BP	GO:0009814	defense response, incompatible interaction	16/735	189/19959	0.00173492	0.026387	AT5G13320/AT3G26830/AT3G56400/AT4G23190/AT5G40990/AT3G25882/AT5G52810/AT1G02920/AT2G13810/AT5G65600/AT5G36970/AT5G38900/AT3G53980/AT1G02450/AT2G37870/AT4G01895	PBS3/CYP71B15/WRKY70/CRK11/GLIP1/NIMIN-2/SARD4/GSTF7/ALD1/LECRK92/NHL25/-/-/NIMIN-1/-/-	16
BP	GO:0009407	toxin catabolic process	15/735	48/19959	9.50828e-11	2.48737e-08	AT1G78340/AT1G78380/AT3G09270/AT1G17180/AT1G02930/AT1G17170/AT2G29460/AT2G29490/AT1G02920/AT1G69920/AT2G29420/AT5G48880/AT1G10370/AT2G29450/AT1G10360	GSTU22/GSTU19/GSTU8/GSTU25/GSTF6/GSTU24/GSTU4/GSTU1/GSTF7/GSTU12/GSTU7/KAT5/GSTU17/GSTU5/GSTU18	15
BP	GO:0006749	glutathione metabolic process	15/735	55/19959	8.14005e-10	1.77453e-07	AT1G78340/AT1G78380/AT3G09270/AT1G17180/AT1G02930/AT1G17170/AT2G29460/AT2G29490/AT1G02920/AT1G69920/AT5G26220/AT2G29420/AT1G10370/AT2G29450/AT1G10360	GSTU22/GSTU19/GSTU8/GSTU25/GSTF6/GSTU24/GSTU4/GSTU1/GSTF7/GSTU12/GGCT2;1/GSTU7/GSTU17/GSTU5/GSTU18	15
BP	GO:0006575	cellular modified amino acid metabolic process	15/735	124/19959	5.17657e-05	0.0024182	AT1G78340/AT1G78380/AT3G09270/AT1G17180/AT1G02930/AT1G17170/AT2G29460/AT2G29490/AT1G02920/AT1G69920/AT5G26220/AT2G29420/AT1G10370/AT2G29450/AT1G10360	GSTU22/GSTU19/GSTU8/GSTU25/GSTF6/GSTU24/GSTU4/GSTU1/GSTF7/GSTU12/GGCT2;1/GSTU7/GSTU17/GSTU5/GSTU18	15
BP	GO:0007568	aging	15/735	151/19959	0.000468803	0.0101436	AT2G43000/AT2G35980/AT3G56400/AT2G29350/AT1G77450/AT5G08790/AT5G59220/AT2G13810/AT5G02760/AT3G21520/AT3G49700/AT4G08040/AT2G39730/AT1G73220/AT1G05100	JUB1/NHL10/WRKY70/SAG13/NAC032/NAC081/SAG113/ALD1/-/DMP1/ACS9/ACS11/RCA/OCT1/MAPKKK18	15
BP	GO:0009699	phenylpropanoid biosynthetic process	14/735	86/19959	2.90062e-06	0.000237125	AT3G44550/AT3G44540/AT1G04220/AT5G23190/AT5G13580/AT3G11430/AT5G58860/AT1G80820/AT3G53510/AT5G41040/AT1G61810/AT4G22880/AT5G05340/AT1G64160	FAR5/FAR4/KCS2/CYP86B1/ABCG6/GPAT5/CYP86A1/CCR2/ABCG20/HHT1/BGLU45/LDOX/PER52/DIR5	14
BP	GO:0017001	antibiotic catabolic process	14/735	106/19959	3.42781e-05	0.00186815	AT4G36430/AT1G68850/AT5G19880/AT2G35380/AT1G14540/AT5G14130/AT1G77120/AT3G49960/AT3G49110/AT5G22410/AT1G22430/AT5G05340/AT2G18150/AT3G49120	PER49/PER11/PER58/PER20/PER4/-/ADH1/PER35/PER33/PER60/-/PER52/PER15/PER34	14
BP	GO:0042743	hydrogen peroxide metabolic process	14/735	113/19959	7.01674e-05	0.00292211	AT4G36430/AT1G68850/AT5G19880/AT2G35380/AT1G14540/AT5G65600/AT5G14130/AT3G49960/AT3G49110/AT5G22410/AT3G14420/AT5G05340/AT2G18150/AT3G49120	PER49/PER11/PER58/PER20/PER4/LECRK92/-/PER35/PER33/PER60/GLO1/PER52/PER15/PER34	14
BP	GO:0051187	cofactor catabolic process	14/735	128/19959	0.000268117	0.00661693	AT4G36430/AT1G68850/AT5G19880/AT2G35380/AT1G14540/AT5G14130/AT3G49960/AT5G26220/AT1G58300/AT3G49110/AT5G22410/AT5G05340/AT2G18150/AT3G49120	PER49/PER11/PER58/PER20/PER4/-/PER35/GGCT2;1/HO4/PER33/PER60/PER52/PER15/PER34	14
BP	GO:0042430	indole-containing compound metabolic process	13/735	90/19959	2.47984e-05	0.00147438	AT2G43000/AT4G37370/AT3G26830/AT4G37310/AT5G17990/AT4G35160/AT4G39950/AT1G70560/AT5G57220/AT4G37410/AT4G37400/AT3G10870/AT2G33230	JUB1/CYP81D8/CYP71B15/CYP81H1/PAT1/ASMT/CYP79B2/TAA1/CYP81F2/CYP81F4/CYP81F3/MES17/YUC7	13
BP	GO:0016143	S-glycoside metabolic process	13/735	133/19959	0.001271	0.0213137	AT3G03640/AT1G62570/AT4G37370/AT4G37310/AT3G60120/AT5G57220/AT3G11580/AT5G48180/AT4G37410/AT4G37400/AT3G60140/AT5G48850/AT5G28510	BGLU25/FMOGS-OX4/CYP81D8/CYP81H1/BGLU27/CYP81F2/-/NSP5/CYP81F4/CYP81F3/BGLU30/SDI1/BGLU24	13
BP	GO:0019757	glycosinolate metabolic process	13/735	133/19959	0.001271	0.0213137	AT3G03640/AT1G62570/AT4G37370/AT4G37310/AT3G60120/AT5G57220/AT3G11580/AT5G48180/AT4G37410/AT4G37400/AT3G60140/AT5G48850/AT5G28510	BGLU25/FMOGS-OX4/CYP81D8/CYP81H1/BGLU27/CYP81F2/-/NSP5/CYP81F4/CYP81F3/BGLU30/SDI1/BGLU24	13
BP	GO:0019760	glucosinolate metabolic process	13/735	133/19959	0.001271	0.0213137	AT3G03640/AT1G62570/AT4G37370/AT4G37310/AT3G60120/AT5G57220/AT3G11580/AT5G48180/AT4G37410/AT4G37400/AT3G60140/AT5G48850/AT5G28510	BGLU25/FMOGS-OX4/CYP81D8/CYP81H1/BGLU27/CYP81F2/-/NSP5/CYP81F4/CYP81F3/BGLU30/SDI1/BGLU24	13
BP	GO:0010200	response to chitin	13/735	135/19959	0.00145689	0.0229591	AT3G28210/AT3G56400/AT3G16530/AT4G28110/AT5G62020/AT5G56960/AT3G46080/AT1G49900/AT2G21210/AT2G17770/AT3G46090/AT3G21150/AT3G44350	SAP12/WRKY70/-/AtMYB41/HSFB2A/-/ZAT8/-/-/ATBZIP27/ZAT7/BBX32/anac061	13
BP	GO:0009627	systemic acquired resistance	12/735	76/19959	2.029e-05	0.00126378	AT5G13320/AT3G26830/AT3G56400/AT5G40990/AT3G25882/AT5G52810/AT2G13810/AT5G65600/AT3G53980/AT1G02450/AT2G37870/AT4G01895	PBS3/CYP71B15/WRKY70/GLIP1/NIMIN-2/SARD4/ALD1/LECRK92/-/NIMIN-1/-/-	12
BP	GO:0009812	flavonoid metabolic process	12/735	86/19959	7.14889e-05	0.00292211	AT5G47990/AT5G13930/AT5G08640/AT2G43000/AT3G55120/AT5G05270/AT3G21560/AT5G17050/AT5G07990/AT4G22880/AT3G11180/AT5G42800	CYP705A5/CHS/FLS1/JUB1/CHI1/CHI3/UGT84A2/UGT78D2/CYP75B1/LDOX/-/DFRA	12
BP	GO:0042744	hydrogen peroxide catabolic process	12/735	91/19959	0.000124758	0.00379497	AT4G36430/AT1G68850/AT5G19880/AT2G35380/AT1G14540/AT5G14130/AT3G49960/AT3G49110/AT5G22410/AT5G05340/AT2G18150/AT3G49120	PER49/PER11/PER58/PER20/PER4/-/PER35/PER33/PER60/PER52/PER15/PER34	12
BP	GO:0045088	regulation of innate immune response	12/735	121/19959	0.00170175	0.0261869	AT5G13320/AT3G26830/AT3G56400/AT5G40990/AT3G25882/AT5G52810/AT5G65600/AT1G02450/AT3G49110/AT5G05300/AT3G49120/AT4G01895	PBS3/CYP71B15/WRKY70/GLIP1/NIMIN-2/SARD4/LECRK92/NIMIN-1/PER33/-/PER34/-	12
BP	GO:0050776	regulation of immune response	12/735	127/19959	0.00256218	0.037023	AT5G13320/AT3G26830/AT3G56400/AT5G40990/AT3G25882/AT5G52810/AT5G65600/AT1G02450/AT3G49110/AT5G05300/AT3G49120/AT4G01895	PBS3/CYP71B15/WRKY70/GLIP1/NIMIN-2/SARD4/LECRK92/NIMIN-1/PER33/-/PER34/-	12
BP	GO:0090693	plant organ senescence	12/735	131/19959	0.00331143	0.0460782	AT2G43000/AT2G35980/AT3G56400/AT1G77450/AT5G08790/AT5G59220/AT2G13810/AT5G02760/AT3G21520/AT2G39730/AT1G73220/AT1G05100	JUB1/NHL10/WRKY70/NAC032/NAC081/SAG113/ALD1/-/DMP1/RCA/OCT1/MAPKKK18	12
BP	GO:0009813	flavonoid biosynthetic process	11/735	67/19959	3.07029e-05	0.00174606	AT5G13930/AT5G08640/AT2G43000/AT3G55120/AT5G05270/AT3G21560/AT5G17050/AT5G07990/AT4G22880/AT3G11180/AT5G42800	CHS/FLS1/JUB1/CHI1/CHI3/UGT84A2/UGT78D2/CYP75B1/LDOX/-/DFRA	11
BP	GO:0010114	response to red light	11/735	70/19959	4.67717e-05	0.00235298	AT3G22840/AT3G17609/AT5G44110/AT4G14690/AT5G38410/AT2G40100/AT1G29910/AT1G80340/AT3G17040/AT1G29920/AT1G67090	ELIP1/HYH/ABCI21/ELIP2/-/LHCB4.3/LHCB1.1/GA3OX2/HCF107/LHCB1.1/RBCS-1A	11
BP	GO:1901136	carbohydrate derivative catabolic process	11/735	85/19959	0.000279853	0.00668595	AT3G03640/AT4G01700/AT3G47540/AT3G60120/AT2G43590/AT4G19720/AT5G48180/AT4G19810/AT2G43610/AT3G60140/AT5G28510	BGLU25/-/-/BGLU27/-/-/NSP5/ChiC/-/BGLU30/BGLU24	11
BP	GO:0042545	cell wall modification	11/735	116/19959	0.00370029	0.0498967	AT4G02330/AT1G65680/AT4G39950/AT5G20860/AT2G41850/AT2G26440/AT3G07970/AT5G57220/AT5G55590/AT1G23200/AT3G14300	PME41/EXPB2/CYP79B2/-/ADPG2/PME12/QRT2/CYP81F2/QRT1/PME6/PME26	11
BP	GO:0006826	iron ion transport	10/735	71/19959	0.000261467	0.00657689	AT1G18140/AT5G07130/AT2G39450/AT2G40370/AT5G58910/AT1G47395/AT4G27850/AT1G47400/AT1G21850/AT4G38420	LAC1/LAC13/MTP11/LAC5/LAC16/-/-/-/sks8/sks9	10
BP	GO:0010345	suberin biosynthetic process	9/735	18/19959	4.28136e-09	7.00002e-07	AT3G44550/AT3G44540/AT1G04220/AT5G23190/AT5G13580/AT3G11430/AT5G58860/AT3G53510/AT5G41040	FAR5/FAR4/KCS2/CYP86B1/ABCG6/GPAT5/CYP86A1/ABCG20/HHT1	9
BP	GO:0034754	cellular hormone metabolic process	9/735	50/19959	7.66614e-05	0.00294921	AT4G35160/AT4G39950/AT4G35190/AT1G70560/AT1G75450/AT5G38790/AT3G10870/AT2G33230/AT5G26140	ASMT/CYP79B2/LOG5/TAA1/CKX5/-/MES17/YUC7/LOG9	9
BP	GO:0010218	response to far red light	9/735	54/19959	0.000142702	0.00401118	AT3G22840/AT3G17609/AT5G44110/AT4G14690/AT5G38410/AT2G40100/AT1G29910/AT1G29920/AT1G67090	ELIP1/HYH/ABCI21/ELIP2/-/LHCB4.3/LHCB1.1/LHCB1.1/RBCS-1A	9
BP	GO:0019722	calcium-mediated signaling	9/735	59/19959	0.000286249	0.00668595	AT2G41100/AT5G11210/AT5G48400/AT2G41090/AT4G31710/AT4G14020/AT2G29120/AT2G18470/AT3G50770	CML12/GLR2.5/GLR1.2/CML10/ATGLR2.4/-/GLR2.7/PERK4/CML41	9
BP	GO:0019932	second-messenger-mediated signaling	9/735	63/19959	0.000473059	0.0101436	AT2G41100/AT5G11210/AT5G48400/AT2G41090/AT4G31710/AT4G14020/AT2G29120/AT2G18470/AT3G50770	CML12/GLR2.5/GLR1.2/CML10/ATGLR2.4/-/GLR2.7/PERK4/CML41	9
BP	GO:0009744	response to sucrose	9/735	71/19959	0.00114672	0.020269	AT3G12700/AT5G20270/AT5G08790/AT5G41670/AT1G77120/AT4G17670/AT5G47060/AT4G39795/AT1G42970	NANA/HHP1/NAC081/PGD3/ADH1/FLZ2/-/FLZ7/GAPB	9
BP	GO:0036293	response to decreased oxygen levels	9/735	71/19959	0.00114672	0.020269	AT5G13320/AT2G16060/AT1G26410/AT1G26380/AT1G14540/AT4G33070/AT5G57220/AT1G77120/AT2G23270	PBS3/AHB1/FOX4/FOX1/PER4/PDC1/CYP81F2/ADH1/-	9
BP	GO:0070482	response to oxygen levels	9/735	72/19959	0.00126856	0.0213137	AT5G13320/AT2G16060/AT1G26410/AT1G26380/AT1G14540/AT4G33070/AT5G57220/AT1G77120/AT2G23270	PBS3/AHB1/FOX4/FOX1/PER4/PDC1/CYP81F2/ADH1/-	9
BP	GO:0034285	response to disaccharide	9/735	73/19959	0.00140064	0.0223419	AT3G12700/AT5G20270/AT5G08790/AT5G41670/AT1G77120/AT4G17670/AT5G47060/AT4G39795/AT1G42970	NANA/HHP1/NAC081/PGD3/ADH1/FLZ2/-/FLZ7/GAPB	9
BP	GO:0042435	indole-containing compound biosynthetic process	8/735	52/19959	0.000583636	0.0119281	AT2G43000/AT3G26830/AT5G17990/AT4G35160/AT4G39950/AT1G70560/AT5G57220/AT2G33230	JUB1/CYP71B15/PAT1/ASMT/CYP79B2/TAA1/CYP81F2/YUC7	8
BP	GO:0030198	extracellular matrix organization	8/735	53/19959	0.000665548	0.0133929	AT3G54150/AT4G35420/AT1G24140/AT5G11110/AT1G65060/AT3G55090/AT2G45040/AT4G16640	-/TKPR1/3MMP/SPS2/4CL3/ABCG16/4MMP/1MMP	8
BP	GO:0043062	extracellular structure organization	8/735	54/19959	0.000756477	0.014992	AT3G54150/AT4G35420/AT1G24140/AT5G11110/AT1G65060/AT3G55090/AT2G45040/AT4G16640	-/TKPR1/3MMP/SPS2/4CL3/ABCG16/4MMP/1MMP	8
BP	GO:0001666	response to hypoxia	8/735	65/19959	0.00257576	0.037023	AT5G13320/AT2G16060/AT1G26410/AT1G26380/AT1G14540/AT5G57220/AT1G77120/AT2G23270	PBS3/AHB1/FOX4/FOX1/PER4/CYP81F2/ADH1/-	8
BP	GO:0009863	salicylic acid mediated signaling pathway	8/735	65/19959	0.00257576	0.037023	AT5G13320/AT3G56400/AT2G13810/AT5G65600/AT5G36970/AT5G22570/AT2G04450/AT1G28480	PBS3/WRKY70/ALD1/LECRK92/NHL25/WRKY38/NUDT6/GRXC9	8
BP	GO:0006722	triterpenoid metabolic process	7/735	18/19959	1.99151e-06	0.000204871	AT5G48010/AT5G47990/AT4G15370/AT5G48000/AT1G78950/AT1G78970/AT5G36110	THAS1/CYP705A5/BARS1/CYP708A2/-/LUP1/CYP716A1	7
BP	GO:0071456	cellular response to hypoxia	7/735	30/19959	8.65951e-05	0.00323618	AT5G13320/AT1G26410/AT1G26380/AT1G14540/AT5G57220/AT1G77120/AT2G23270	PBS3/FOX4/FOX1/PER4/CYP81F2/ADH1/-	7
BP	GO:0036294	cellular response to decreased oxygen levels	7/735	32/19959	0.000134282	0.00390312	AT5G13320/AT1G26410/AT1G26380/AT1G14540/AT5G57220/AT1G77120/AT2G23270	PBS3/FOX4/FOX1/PER4/CYP81F2/ADH1/-	7
BP	GO:0071453	cellular response to oxygen levels	7/735	32/19959	0.000134282	0.00390312	AT5G13320/AT1G26410/AT1G26380/AT1G14540/AT5G57220/AT1G77120/AT2G23270	PBS3/FOX4/FOX1/PER4/CYP81F2/ADH1/-	7
BP	GO:0055088	lipid homeostasis	7/735	52/19959	0.00282349	0.0401427	AT5G48000/AT4G10040/AT4G15300/AT4G15310/AT1G12740/AT5G36110/AT4G21200	CYP708A2/CYTC-2/CYP702A2/CYP702A3/CYP87A2/CYP716A1/GA2OX8	7
BP	GO:0019253	reductive pentose-phosphate cycle	6/735	20/19959	6.0826e-05	0.00265201	AT1G42970/AT5G38410/AT3G55800/AT1G32060/AT1G12900/AT1G67090	GAPB/-/SBPASE/PRK/GAPA-2/RBCS-1A	6
BP	GO:0019685	photosynthesis, dark reaction	6/735	20/19959	6.0826e-05	0.00265201	AT1G42970/AT5G38410/AT3G55800/AT1G32060/AT1G12900/AT1G67090	GAPB/-/SBPASE/PRK/GAPA-2/RBCS-1A	6
BP	GO:0006026	aminoglycan catabolic process	6/735	22/19959	0.000109939	0.00342382	AT4G01700/AT3G47540/AT2G43590/AT4G19720/AT4G19810/AT2G43610	-/-/-/-/ChiC/-	6
BP	GO:0006030	chitin metabolic process	6/735	22/19959	0.000109939	0.00342382	AT4G01700/AT3G47540/AT2G43590/AT4G19720/AT4G19810/AT2G43610	-/-/-/-/ChiC/-	6
BP	GO:0006032	chitin catabolic process	6/735	22/19959	0.000109939	0.00342382	AT4G01700/AT3G47540/AT2G43590/AT4G19720/AT4G19810/AT2G43610	-/-/-/-/ChiC/-	6
BP	GO:0010112	regulation of systemic acquired resistance	6/735	22/19959	0.000109939	0.00342382	AT5G13320/AT3G26830/AT3G25882/AT5G52810/AT1G02450/AT4G01895	PBS3/CYP71B15/NIMIN-2/SARD4/NIMIN-1/-	6
BP	GO:0046348	amino sugar catabolic process	6/735	22/19959	0.000109939	0.00342382	AT4G01700/AT3G47540/AT2G43590/AT4G19720/AT4G19810/AT2G43610	-/-/-/-/ChiC/-	6
BP	GO:1901072	glucosamine-containing compound catabolic process	6/735	22/19959	0.000109939	0.00342382	AT4G01700/AT3G47540/AT2G43590/AT4G19720/AT4G19810/AT2G43610	-/-/-/-/ChiC/-	6
BP	GO:0008300	isoprenoid catabolic process	6/735	23/19959	0.000144132	0.00401118	AT1G30100/AT5G65640/AT4G32810/AT4G18350/AT4G21200/AT3G14440	NCED5/BHLH93/CCD8/NCED2/GA2OX8/NCED3	6
BP	GO:0015977	carbon fixation	6/735	24/19959	0.000186226	0.0049711	AT1G42970/AT5G38410/AT3G55800/AT1G32060/AT1G12900/AT1G67090	GAPB/-/SBPASE/PRK/GAPA-2/RBCS-1A	6
BP	GO:0006022	aminoglycan metabolic process	6/735	27/19959	0.000372731	0.00840573	AT4G01700/AT3G47540/AT2G43590/AT4G19720/AT4G19810/AT2G43610	-/-/-/-/ChiC/-	6
BP	GO:1901071	glucosamine-containing compound metabolic process	6/735	28/19959	0.000459739	0.0101436	AT4G01700/AT3G47540/AT2G43590/AT4G19720/AT4G19810/AT2G43610	-/-/-/-/ChiC/-	6
BP	GO:0009065	glutamine family amino acid catabolic process	5/735	17/19959	0.000285775	0.00668595	AT4G34710/AT5G52810/AT5G38710/AT3G16150/AT2G02010	ADC2/SARD4/POX2/-/GAD4	5
BP	GO:0010143	cutin biosynthetic process	5/735	22/19959	0.00104379	0.0189622	AT2G38110/AT5G06090/AT1G49430/AT3G11430/AT1G01610	GPAT6/GPAT7/LACS2/GPAT5/GPAT4	5
BP	GO:0016998	cell wall macromolecule catabolic process	5/735	22/19959	0.00104379	0.0189622	AT4G01700/AT3G47540/AT2G43590/AT2G43610/AT1G02310	-/-/-/-/MAN1	5
BP	GO:0010030	positive regulation of seed germination	5/735	23/19959	0.0012937	0.0214197	AT3G22840/AT5G09530/AT4G14690/AT5G47550/AT1G07430	ELIP1/PELPK1/ELIP2/CYS5/AIP1	5
BP	GO:0010268	brassinosteroid homeostasis	5/735	28/19959	0.00324594	0.0456526	AT5G48000/AT4G15300/AT4G15310/AT1G12740/AT5G36110	CYP708A2/CYP702A2/CYP702A3/CYP87A2/CYP716A1	5
BP	GO:0009683	indoleacetic acid metabolic process	4/735	13/19959	0.00099955	0.018948	AT4G39950/AT1G70560/AT3G10870/AT2G33230	CYP79B2/TAA1/MES17/YUC7	4
BP	GO:0016104	triterpenoid biosynthetic process	4/735	14/19959	0.00135882	0.0219425	AT5G48010/AT4G15370/AT1G78950/AT1G78970	THAS1/BARS1/-/LUP1	4
BP	GO:0016119	carotene metabolic process	4/735	14/19959	0.00135882	0.0219425	AT1G30100/AT4G32810/AT4G18350/AT3G14440	NCED5/CCD8/NCED2/NCED3	4
BP	GO:0046271	phenylpropanoid catabolic process	4/735	18/19959	0.00369437	0.0498967	AT1G18140/AT5G07130/AT2G40370/AT5G58910	LAC1/LAC13/LAC5/LAC16	4
BP	GO:0046274	lignin catabolic process	4/735	18/19959	0.00369437	0.0498967	AT1G18140/AT5G07130/AT2G40370/AT5G58910	LAC1/LAC13/LAC5/LAC16	4
CC	GO:0048046	apoplast	49/693	459/18289	6.24054e-11	9.236e-09	AT5G38910/AT1G18140/AT5G07130/AT2G40370/AT2G15620/AT4G37290/AT4G08950/AT3G13080/AT4G30280/AT3G13650/AT3G16530/AT2G21100/AT2G02850/AT4G28460/AT5G58910/AT1G18980/AT4G28850/AT1G65310/AT5G58330/AT4G18990/AT5G57540/AT1G42970/AT5G38410/AT5G66815/AT3G63140/AT5G46960/AT1G29910/AT3G55800/AT5G57530/AT2G39730/AT5G66816/AT3G14420/AT4G13195/AT1G36940/AT4G38970/AT5G05340/AT1G64160/AT4G11190/AT1G29920/AT1G68010…	-/LAC1/LAC13/LAC5/NIR1/PIP2/EXO/ABCC3/XTH18/DIR7/-/DIR23/ARPN/PIP1/LAC16/-/XTH26/ATXTH17/-/XTH29/XTH13/GAPB/-/CEP5/CSP41A/PMEI12/LHCB1.1/SBPASE/XTH12/RCA/CEP6/GLO1/CLE44/-/FBA2/PER52/DIR5/DIR13/LHCB1.1/HPR/-/DIR11/BGLU40/CLE20/PER34/PRK/GAPA-2/PSBP1/RBCS-	49
CC	GO:0044436	thylakoid part	32/693	467/18289	0.000950371	0.0140655	AT3G22840/AT4G14690/AT1G30100/AT5G08050/AT1G44575/AT4G28660/AT1G42970/AT2G40100/AT3G26060/AT3G25770/AT1G29910/AT4G18350/AT2G39730/AT5G17170/AT1G30380/AT3G46780/AT4G24930/AT3G50820/AT1G29920/AT2G26500/AT3G47070/AT3G14440/AT4G28750/AT1G54780/AT1G49975/AT3G21055/AT1G32060/AT1G29395/AT1G06680/AT5G36120/AT1G67090/AT4G02770	ELIP1/ELIP2/NCED5/-/PSBS/PSB28/GAPB/LHCB4.3/ATPRX Q/AOC2/LHCB1.1/NCED2/RCA/ENH1/PSAK/PTAC16/-/PSBO2/LHCB1.1/-/-/NCED3/PSAE1/TLP18.3/-/PSBTN/PRK/COR413IM1/PSBP1/CCB3/RBCS-1A/PSAD1	32
CC	GO:0034357	photosynthetic membrane	31/693	444/18289	0.000837801	0.0137772	AT3G22840/AT4G14690/AT1G30100/AT5G08050/AT1G44575/AT4G28660/AT1G42970/AT2G40100/AT3G26060/AT3G25770/AT1G29910/AT4G18350/AT2G39730/AT5G17170/AT1G30380/AT3G46780/AT3G50820/AT1G29920/AT2G26500/AT3G47070/AT3G14440/AT4G28750/AT1G54780/AT1G49975/AT3G21055/AT1G32060/AT1G29395/AT1G06680/AT5G36120/AT1G67090/AT4G02770	ELIP1/ELIP2/NCED5/-/PSBS/PSB28/GAPB/LHCB4.3/ATPRX Q/AOC2/LHCB1.1/NCED2/RCA/ENH1/PSAK/PTAC16/PSBO2/LHCB1.1/-/-/NCED3/PSAE1/TLP18.3/-/PSBTN/PRK/COR413IM1/PSBP1/CCB3/RBCS-1A/PSAD1	31
CC	GO:0009535	chloroplast thylakoid membrane	30/693	424/18289	0.000816974	0.0137772	AT3G22840/AT4G14690/AT1G30100/AT5G08050/AT1G44575/AT4G28660/AT1G42970/AT2G40100/AT3G26060/AT3G25770/AT1G29910/AT4G18350/AT2G39730/AT5G17170/AT1G30380/AT3G46780/AT3G50820/AT1G29920/AT2G26500/AT3G47070/AT3G14440/AT4G28750/AT1G54780/AT3G21055/AT1G32060/AT1G29395/AT1G06680/AT5G36120/AT1G67090/AT4G02770	ELIP1/ELIP2/NCED5/-/PSBS/PSB28/GAPB/LHCB4.3/ATPRX Q/AOC2/LHCB1.1/NCED2/RCA/ENH1/PSAK/PTAC16/PSBO2/LHCB1.1/-/-/NCED3/PSAE1/TLP18.3/PSBTN/PRK/COR413IM1/PSBP1/CCB3/RBCS-1A/PSAD1	30
CC	GO:0055035	plastid thylakoid membrane	30/693	424/18289	0.000816974	0.0137772	AT3G22840/AT4G14690/AT1G30100/AT5G08050/AT1G44575/AT4G28660/AT1G42970/AT2G40100/AT3G26060/AT3G25770/AT1G29910/AT4G18350/AT2G39730/AT5G17170/AT1G30380/AT3G46780/AT3G50820/AT1G29920/AT2G26500/AT3G47070/AT3G14440/AT4G28750/AT1G54780/AT3G21055/AT1G32060/AT1G29395/AT1G06680/AT5G36120/AT1G67090/AT4G02770	ELIP1/ELIP2/NCED5/-/PSBS/PSB28/GAPB/LHCB4.3/ATPRX Q/AOC2/LHCB1.1/NCED2/RCA/ENH1/PSAK/PTAC16/PSBO2/LHCB1.1/-/-/NCED3/PSAE1/TLP18.3/PSBTN/PRK/COR413IM1/PSBP1/CCB3/RBCS-1A/PSAD1	30
CC	GO:0042651	thylakoid membrane	30/693	443/18289	0.00162189	0.0200033	AT3G22840/AT4G14690/AT1G30100/AT5G08050/AT1G44575/AT4G28660/AT1G42970/AT2G40100/AT3G26060/AT3G25770/AT1G29910/AT4G18350/AT2G39730/AT5G17170/AT1G30380/AT3G46780/AT3G50820/AT1G29920/AT2G26500/AT3G47070/AT3G14440/AT4G28750/AT1G54780/AT3G21055/AT1G32060/AT1G29395/AT1G06680/AT5G36120/AT1G67090/AT4G02770	ELIP1/ELIP2/NCED5/-/PSBS/PSB28/GAPB/LHCB4.3/ATPRX Q/AOC2/LHCB1.1/NCED2/RCA/ENH1/PSAK/PTAC16/PSBO2/LHCB1.1/-/-/NCED3/PSAE1/TLP18.3/PSBTN/PRK/COR413IM1/PSBP1/CCB3/RBCS-1A/PSAD1	30
CC	GO:0031225	anchored component of membrane	25/693	288/18289	0.000107022	0.00395982	AT2G35980/AT3G07390/AT5G13900/AT3G22600/AT5G07475/AT1G56320/AT1G24140/AT5G41280/AT4G36010/AT2G02850/AT5G62210/AT5G19240/AT2G22470/AT1G05450/AT2G48140/AT4G28085/AT5G41290/AT2G48130/AT2G44290/AT5G07190/AT2G45040/AT4G16640/AT1G35230/AT3G60280/AT2G20520	NHL10/AIR12/VAS/-/-/-/3MMP/CRRSP57/-/ARPN/-/-/AGP2/-/EDA4/-/CRRSP58/-/YLS3/ATS3/4MMP/1MMP/AGP5/UCC3/FLA6	25
CC	GO:0009505	plant-type cell wall	22/693	289/18289	0.00156957	0.0200033	AT5G25460/AT1G80240/AT4G08950/AT1G44130/AT3G16530/AT5G09530/AT3G09405/AT5G45280/AT1G74010/AT1G65310/AT5G43980/AT5G11420/AT3G49110/AT5G22410/AT5G59845/AT5G21100/AT1G21850/AT4G38420/AT2G39850/AT1G21250/AT3G49120/AT1G01980	-/-/EXO/-/-/PELPK1/PAE4/PAE11/-/ATXTH17/CRRSP56/-/PER33/PER60/GASA10/-/sks8/sks9/SBT4.1/WAK1/PER34/SEC1A	22
CC	GO:0009521	photosystem	14/693	94/18289	1.16341e-05	0.00086092	AT3G22840/AT4G14690/AT1G44575/AT4G28660/AT2G40100/AT1G29910/AT1G30380/AT3G50820/AT1G29920/AT4G28750/AT1G49975/AT3G21055/AT1G06680/AT4G02770	ELIP1/ELIP2/PSBS/PSB28/LHCB4.3/LHCB1.1/PSAK/PSBO2/LHCB1.1/PSAE1/-/PSBTN/PSBP1/PSAD1	14
CC	GO:0010287	plastoglobule	11/693	81/18289	0.0002316	0.00685536	AT3G63140/AT2G40100/AT3G26060/AT1G29910/AT4G32770/AT2G39730/AT4G38970/AT3G50820/AT1G29920/AT4G28750/AT4G02770	CSP41A/LHCB4.3/ATPRX Q/LHCB1.1/VTE1/RCA/FBA2/PSBO2/LHCB1.1/PSAE1/PSAD1	11
CC	GO:0009523	photosystem II	10/693	74/18289	0.000459741	0.0113403	AT3G22840/AT4G14690/AT1G44575/AT4G28660/AT2G40100/AT1G29910/AT3G50820/AT1G29920/AT3G21055/AT1G06680	ELIP1/ELIP2/PSBS/PSB28/LHCB4.3/LHCB1.1/PSBO2/LHCB1.1/PSBTN/PSBP1	10
CC	GO:0009522	photosystem I	9/693	43/18289	2.71163e-05	0.00133774	AT3G22840/AT4G14690/AT2G40100/AT1G29910/AT1G30380/AT1G29920/AT4G28750/AT1G49975/AT4G02770	ELIP1/ELIP2/LHCB4.3/LHCB1.1/PSAK/LHCB1.1/PSAE1/-/PSAD1	9
CC	GO:0005811	lipid droplet	6/693	41/18289	0.00420162	0.0478338	AT5G48010/AT4G15370/AT1G78950/AT1G67360/AT1G78970/AT5G07560	THAS1/BARS1/-/-/LUP1/GRP20	6
MF	GO:0046906	tetrapyrrole binding	55/654	379/18417	4.0598e-19	1.74571e-16	AT5G47990/AT2G30750/AT1G37130/AT1G77760/AT4G36430/AT1G68850/AT5G08250/AT2G15620/AT5G19880/AT5G23190/AT4G37370/AT3G26830/AT3G14620/AT4G37310/AT2G16060/AT2G37970/AT5G06900/AT5G58860/AT2G35380/AT5G48000/AT1G64950/AT4G15360/AT4G10040/AT4G39950/AT3G52970/AT4G15350/AT1G14540/AT4G15300/AT5G14130/AT4G15310/AT5G57220/AT3G10520/AT1G12740/AT4G37410/AT4G37400/AT3G49960/AT1G01600/AT1G58300/AT5G06905/AT1G44575…	CYP705A5/CYP71A12/NIA2/NIA1/PER49/PER11/-/NIR1/PER58/CYP86B1/CYP81D8/CYP71B15/CYP72A8/CYP81H1/AHB1/SOUL-1/CYP93D1/CYP86A1/PER20/CYP708A2/CYP89A5/CYP705A3/CYTC-2/CYP79B2/CYP76G1/CYP705A2/PER4/CYP702A2/-/CYP702A3/CYP81F2/AHB2/CYP87A2/CYP81F4/CYP81F3/PER35/CYP86A4/HO4/CYP712A2/PSBS/CYP89A7/CYP716A1/PER33/LHCB4.3/LHCB1.1/CYP78A10/CYP89A6/CYP75B1/PER60/-/CYP71A25/PER52/LHCB1.1/PER15/PER34	55
MF	GO:0020037	heme binding	51/654	344/18417	3.3016e-18	7.09844e-16	AT5G47990/AT2G30750/AT1G37130/AT1G77760/AT4G36430/AT1G68850/AT5G08250/AT2G15620/AT5G19880/AT5G23190/AT4G37370/AT3G26830/AT3G14620/AT4G37310/AT2G16060/AT2G37970/AT5G06900/AT5G58860/AT2G35380/AT5G48000/AT1G64950/AT4G15360/AT4G10040/AT4G39950/AT3G52970/AT4G15350/AT1G14540/AT4G15300/AT5G14130/AT4G15310/AT5G57220/AT3G10520/AT1G12740/AT4G37410/AT4G37400/AT3G49960/AT1G01600/AT1G58300/AT5G06905/AT1G64930…	CYP705A5/CYP71A12/NIA2/NIA1/PER49/PER11/-/NIR1/PER58/CYP86B1/CYP81D8/CYP71B15/CYP72A8/CYP81H1/AHB1/SOUL-1/CYP93D1/CYP86A1/PER20/CYP708A2/CYP89A5/CYP705A3/CYTC-2/CYP79B2/CYP76G1/CYP705A2/PER4/CYP702A2/-/CYP702A3/CYP81F2/AHB2/CYP87A2/CYP81F4/CYP81F3/PER35/CYP86A4/HO4/CYP712A2/CYP89A7/CYP716A1/PER33/CYP78A10/CYP89A6/CYP75B1/PER60/-/CYP71A25/PER52/PER15/PER34	51
MF	GO:0016705	oxidoreductase activity, acting on paired donors, with incorporation or reduction of molecular oxygen	42/654	335/18417	1.1527e-12	1.23915e-10	AT5G47990/AT2G30750/AT5G08640/AT1G62570/AT5G08250/AT5G23190/AT4G37370/AT3G26830/AT3G14620/AT4G37310/AT5G06900/AT5G58860/AT5G48000/AT1G64950/AT1G12200/AT4G15360/AT4G39950/AT3G52970/AT4G15350/AT4G15300/AT4G15310/AT5G57220/AT1G12740/AT4G37410/AT4G37400/AT5G16240/AT1G01600/AT1G58300/AT5G06905/AT1G64930/AT4G37760/AT5G36110/AT1G43800/AT1G74110/AT5G24160/AT1G64940/AT5G07990/AT1G80340/AT3G48280/AT4G22880…	CYP705A5/CYP71A12/FLS1/FMOGS-OX4/-/CYP86B1/CYP81D8/CYP71B15/CYP72A8/CYP81H1/CYP93D1/CYP86A1/CYP708A2/CYP89A5/-/CYP705A3/CYP79B2/CYP76G1/CYP705A2/CYP702A2/CYP702A3/CYP81F2/CYP87A2/CYP81F4/CYP81F3/S-ACP-DES1/CYP86A4/HO4/CYP712A2/CYP89A7/SQE3/CYP716A1/S-ACP-DES6/CYP78A10/SQE6/CYP89A6/CYP75B1/GA3OX2/CYP71A25/LDOX/GA2OX8/YUC7	42
MF	GO:0004497	monooxygenase activity	38/654	267/18417	2.68778e-13	3.85249e-11	AT5G47990/AT2G30750/AT1G62570/AT5G08250/AT5G23190/AT4G37370/AT3G26830/AT3G14620/AT4G37310/AT5G06900/AT5G58860/AT5G64250/AT5G48000/AT1G64950/AT1G12200/AT4G15360/AT4G39950/AT3G52970/AT4G15350/AT4G15300/AT4G15310/AT5G57220/AT1G12740/AT4G37410/AT4G37400/AT1G01600/AT5G06905/AT1G64930/AT4G37760/AT5G36110/AT5G38410/AT1G74110/AT5G24160/AT1G64940/AT5G07990/AT3G48280/AT2G33230/AT1G67090	CYP705A5/CYP71A12/FMOGS-OX4/-/CYP86B1/CYP81D8/CYP71B15/CYP72A8/CYP81H1/CYP93D1/CYP86A1/-/CYP708A2/CYP89A5/-/CYP705A3/CYP79B2/CYP76G1/CYP705A2/CYP702A2/CYP702A3/CYP81F2/CYP87A2/CYP81F4/CYP81F3/CYP86A4/CYP712A2/CYP89A7/SQE3/CYP716A1/-/CYP78A10/SQE6/CYP89A6/CYP75B1/CYP71A25/YUC7/RBCS-1A	38
MF	GO:0050662	coenzyme binding	37/654	465/18417	4.36984e-06	0.000170821	AT1G76680/AT1G37130/AT5G08640/AT1G77760/AT1G62570/AT4G35420/AT4G30470/AT1G80820/AT1G12200/AT5G41670/AT1G26410/AT1G26380/AT1G24280/AT1G76690/AT2G13810/AT5G38710/AT4G33070/AT1G70560/AT1G75450/AT1G26390/AT1G26420/AT4G28420/AT1G42970/AT4G37760/AT2G02010/AT3G63140/AT3G49700/AT5G24160/AT4G08040/AT2G04450/AT3G14420/AT4G22880/AT2G33230/AT1G68010/AT5G42800/AT1G01980/AT1G12900	OPR1/NIA2/FLS1/NIA1/FMOGS-OX4/TKPR1/-/CCR2/-/PGD3/FOX4/FOX1/G6PD3/OPR2/ALD1/POX2/PDC1/TAA1/CKX5/FOX2/FOX5/-/GAPB/SQE3/GAD4/CSP41A/ACS9/SQE6/ACS11/NUDT6/GLO1/LDOX/YUC7/HPR/DFRA/SEC1A/GAPA-2	37
MF	GO:0005506	iron ion binding	32/654	308/18417	5.90143e-08	2.81957e-06	AT5G47990/AT2G26400/AT2G30750/AT5G08250/AT5G23190/AT4G37370/AT3G26830/AT3G14620/AT4G37310/AT5G06900/AT5G58860/AT5G48000/AT1G64950/AT4G15360/AT4G39950/AT3G52970/AT4G15350/AT4G15300/AT4G15310/AT5G57220/AT1G12740/AT4G37410/AT4G37400/AT1G01600/AT5G06905/AT1G64930/AT5G36110/AT1G74110/AT1G64940/AT5G07990/AT5G17170/AT3G48280	CYP705A5/ARD/CYP71A12/-/CYP86B1/CYP81D8/CYP71B15/CYP72A8/CYP81H1/CYP93D1/CYP86A1/CYP708A2/CYP89A5/CYP705A3/CYP79B2/CYP76G1/CYP705A2/CYP702A2/CYP702A3/CYP81F2/CYP87A2/CYP81F4/CYP81F3/CYP86A4/CYP712A2/CYP89A7/CYP716A1/CYP78A10/CYP89A6/CYP75B1/ENH1/CYP71A25	32
MF	GO:0016758	transferase activity, transferring hexosyl groups	30/654	410/18417	0.000158599	0.00363546	AT2G15490/AT5G53990/AT3G21560/AT4G34131/AT4G30280/AT4G15550/AT5G17050/AT2G16890/AT2G30140/AT5G11110/AT3G29630/AT1G73810/AT2G15480/AT3G53160/AT4G28850/AT1G68390/AT1G65310/AT1G56600/AT4G18990/AT5G57540/AT3G02100/AT5G17040/AT2G22590/AT5G49690/AT1G09350/AT1G53100/AT5G57530/AT2G36770/AT3G46650/AT4G27570	UGT73B4/UGT79B9/UGT84A2/UGT73B3/XTH18/UGT75D1/UGT78D2/UGT90A1/UGT87A2/SPS2/UGT79B4/-/UGT73B5/UGT73C7/XTH26/-/ATXTH17/GOLS2/XTH29/XTH13/UGT83A1/UGT78D4/UGT91A1/UGT91C1/GOLS3/-/XTH12/UGT73C4/-/UGT79B3	30
MF	GO:0016798	hydrolase activity, acting on glycosyl bonds	27/654	382/18417	0.000569118	0.00843865	AT3G03640/AT4G01700/AT4G30280/AT5G14650/AT3G47540/AT1G02850/AT3G60120/AT2G41850/AT4G35190/AT1G35910/AT2G43590/AT3G07970/AT4G19720/AT4G28850/AT4G19810/AT1G65310/AT1G61810/AT2G43610/AT3G60140/AT4G18990/AT5G57540/AT1G02310/AT5G57530/AT5G28510/AT1G45191/AT1G26560/AT5G26140	BGLU25/-/XTH18/-/-/BGLU11/BGLU27/ADPG2/LOG5/TPPD/-/QRT2/-/XTH26/ChiC/ATXTH17/BGLU45/-/BGLU30/XTH29/XTH13/MAN1/XTH12/BGLU24/BGLU1/BGLU40/LOG9	27
MF	GO:0016709	oxidoreductase activity, acting on paired donors, with incorporation or reduction of molecular oxygen, NAD(P)H as one donor, and incorporation of one atom of oxygen	25/654	170/18417	1.67454e-09	1.02865e-07	AT5G47990/AT1G62570/AT4G37370/AT3G26830/AT4G37310/AT5G06900/AT1G64950/AT1G12200/AT4G15360/AT4G39950/AT3G52970/AT4G15350/AT5G57220/AT4G37410/AT4G37400/AT5G06905/AT1G64930/AT4G37760/AT5G36110/AT1G74110/AT5G24160/AT1G64940/AT5G07990/AT3G48280/AT2G33230	CYP705A5/FMOGS-OX4/CYP81D8/CYP71B15/CYP81H1/CYP93D1/CYP89A5/-/CYP705A3/CYP79B2/CYP76G1/CYP705A2/CYP81F2/CYP81F4/CYP81F3/CYP712A2/CYP89A7/SQE3/CYP716A1/CYP78A10/SQE6/CYP89A6/CYP75B1/CYP71A25/YUC7	25
MF	GO:0046527	glucosyltransferase activity	25/654	204/18417	7.09242e-08	3.04974e-06	AT2G15490/AT5G53990/AT3G21560/AT4G34131/AT4G30280/AT4G15550/AT5G17050/AT2G16890/AT2G30140/AT5G11110/AT3G29630/AT2G15480/AT3G53160/AT4G28850/AT1G65310/AT4G18990/AT5G57540/AT3G02100/AT5G17040/AT2G22590/AT5G49690/AT5G57530/AT2G36770/AT3G46650/AT4G27570	UGT73B4/UGT79B9/UGT84A2/UGT73B3/XTH18/UGT75D1/UGT78D2/UGT90A1/UGT87A2/SPS2/UGT79B4/UGT73B5/UGT73C7/XTH26/ATXTH17/XTH29/XTH13/UGT83A1/UGT78D4/UGT91A1/UGT91C1/XTH12/UGT73C4/-/UGT79B3	25
MF	GO:0004553	hydrolase activity, hydrolyzing O-glycosyl compounds	25/654	340/18417	0.000507538	0.00779433	AT3G03640/AT4G01700/AT4G30280/AT5G14650/AT3G47540/AT1G02850/AT3G60120/AT2G41850/AT1G35910/AT2G43590/AT3G07970/AT4G19720/AT4G28850/AT4G19810/AT1G65310/AT1G61810/AT2G43610/AT3G60140/AT4G18990/AT5G57540/AT1G02310/AT5G57530/AT5G28510/AT1G45191/AT1G26560	BGLU25/-/XTH18/-/-/BGLU11/BGLU27/ADPG2/TPPD/-/QRT2/-/XTH26/ChiC/ATXTH17/BGLU45/-/BGLU30/XTH29/XTH13/MAN1/XTH12/BGLU24/BGLU1/BGLU40	25
MF	GO:0008194	UDP-glycosyltransferase activity	24/654	288/18417	0.000102417	0.00259055	AT2G15490/AT5G53990/AT3G21560/AT4G34131/AT4G15550/AT5G17050/AT2G16890/AT2G30140/AT5G11110/AT3G29630/AT1G73810/AT2G15480/AT3G53160/AT1G68390/AT1G56600/AT3G02100/AT5G17040/AT2G22590/AT5G49690/AT1G09350/AT1G53100/AT2G36770/AT3G46650/AT4G27570	UGT73B4/UGT79B9/UGT84A2/UGT73B3/UGT75D1/UGT78D2/UGT90A1/UGT87A2/SPS2/UGT79B4/-/UGT73B5/UGT73C7/-/GOLS2/UGT83A1/UGT78D4/UGT91A1/UGT91C1/GOLS3/-/UGT73C4/-/UGT79B3	24
MF	GO:0035251	UDP-glucosyltransferase activity	19/654	162/18417	5.03128e-06	0.000180287	AT2G15490/AT5G53990/AT3G21560/AT4G34131/AT4G15550/AT5G17050/AT2G16890/AT2G30140/AT5G11110/AT3G29630/AT2G15480/AT3G53160/AT3G02100/AT5G17040/AT2G22590/AT5G49690/AT2G36770/AT3G46650/AT4G27570	UGT73B4/UGT79B9/UGT84A2/UGT73B3/UGT75D1/UGT78D2/UGT90A1/UGT87A2/SPS2/UGT79B4/UGT73B5/UGT73C7/UGT83A1/UGT78D4/UGT91A1/UGT91C1/UGT73C4/-/UGT79B3	19
MF	GO:0080044	quercetin 7-O-glucosyltransferase activity	18/654	86/18417	1.02193e-09	7.93527e-08	AT2G15490/AT5G53990/AT3G21560/AT4G34131/AT4G15550/AT5G17050/AT2G16890/AT2G30140/AT3G29630/AT2G15480/AT3G53160/AT3G02100/AT5G17040/AT2G22590/AT5G49690/AT2G36770/AT3G46650/AT4G27570	UGT73B4/UGT79B9/UGT84A2/UGT73B3/UGT75D1/UGT78D2/UGT90A1/UGT87A2/UGT79B4/UGT73B5/UGT73C7/UGT83A1/UGT78D4/UGT91A1/UGT91C1/UGT73C4/-/UGT79B3	18
MF	GO:0080043	quercetin 3-O-glucosyltransferase activity	18/654	91/18417	2.68049e-09	1.44077e-07	AT2G15490/AT5G53990/AT3G21560/AT4G34131/AT4G15550/AT5G17050/AT2G16890/AT2G30140/AT3G29630/AT2G15480/AT3G53160/AT3G02100/AT5G17040/AT2G22590/AT5G49690/AT2G36770/AT3G46650/AT4G27570	UGT73B4/UGT79B9/UGT84A2/UGT73B3/UGT75D1/UGT78D2/UGT90A1/UGT87A2/UGT79B4/UGT73B5/UGT73C7/UGT83A1/UGT78D4/UGT91A1/UGT91C1/UGT73C4/-/UGT79B3	18
MF	GO:0004601	peroxidase activity	16/654	135/18417	2.42853e-05	0.000803283	AT1G78380/AT4G36430/AT1G68850/AT5G19880/AT2G35380/AT1G19230/AT1G14540/AT5G14130/AT3G49960/AT5G10230/AT3G49110/AT3G26060/AT5G22410/AT5G05340/AT2G18150/AT3G49120	GSTU19/PER49/PER11/PER58/PER20/RBOHE/PER4/-/PER35/ANNAT7/PER33/ATPRX Q/PER60/PER52/PER15/PER34	16
MF	GO:0016684	oxidoreductase activity, acting on peroxide as acceptor	16/654	137/18417	2.91847e-05	0.000896387	AT1G78380/AT4G36430/AT1G68850/AT5G19880/AT2G35380/AT1G19230/AT1G14540/AT5G14130/AT3G49960/AT5G10230/AT3G49110/AT3G26060/AT5G22410/AT5G05340/AT2G18150/AT3G49120	GSTU19/PER49/PER11/PER58/PER20/RBOHE/PER4/-/PER35/ANNAT7/PER33/ATPRX Q/PER60/PER52/PER15/PER34	16
MF	GO:0016765	transferase activity, transferring alkyl or aryl (other than methyl) groups	16/654	145/18417	5.8659e-05	0.00168156	AT1G78340/AT1G78380/AT3G09270/AT1G17180/AT1G02930/AT1G17170/AT2G29460/AT2G29490/AT5G44990/AT1G02920/AT1G69920/AT2G29420/AT1G10370/AT2G29450/AT5G58780/AT1G10360	GSTU22/GSTU19/GSTU8/GSTU25/GSTF6/GSTU24/GSTU4/GSTU1/-/GSTF7/GSTU12/GSTU7/GSTU17/GSTU5/-/GSTU18	16
MF	GO:0016209	antioxidant activity	16/654	163/18417	0.000233542	0.00502115	AT1G78380/AT4G36430/AT1G68850/AT5G19880/AT2G35380/AT1G19230/AT1G14540/AT5G14130/AT3G49960/AT5G10230/AT3G49110/AT3G26060/AT5G22410/AT5G05340/AT2G18150/AT3G49120	GSTU19/PER49/PER11/PER58/PER20/RBOHE/PER4/-/PER35/ANNAT7/PER33/ATPRX Q/PER60/PER52/PER15/PER34	16
MF	GO:0004364	glutathione transferase activity	15/654	58/18417	1.10725e-09	7.93527e-08	AT1G78340/AT1G78380/AT3G09270/AT1G17180/AT1G02930/AT1G17170/AT2G29460/AT2G29490/AT5G44990/AT1G02920/AT1G69920/AT2G29420/AT1G10370/AT2G29450/AT1G10360	GSTU22/GSTU19/GSTU8/GSTU25/GSTF6/GSTU24/GSTU4/GSTU1/-/GSTF7/GSTU12/GSTU7/GSTU17/GSTU5/GSTU18	15
MF	GO:0016614	oxidoreductase activity, acting on CH-OH group of donors	15/654	192/18417	0.00362603	0.0329916	AT4G35420/AT4G30470/AT2G29350/AT1G80820/AT5G41670/AT1G24280/AT2G23910/AT1G77120/AT5G58330/AT3G61220/AT3G14420/AT1G22430/AT1G68010/AT5G42800/AT1G01980	TKPR1/-/SAG13/CCR2/PGD3/G6PD3/-/ADH1/-/-/GLO1/-/HPR/DFRA/SEC1A	15
MF	GO:0050660	flavin adenine dinucleotide binding	14/654	153/18417	0.00112643	0.0138389	AT1G37130/AT1G77760/AT1G62570/AT1G12200/AT1G26410/AT1G26380/AT5G38710/AT1G75450/AT1G26390/AT1G26420/AT4G37760/AT5G24160/AT2G33230/AT1G01980	NIA2/NIA1/FMOGS-OX4/-/FOX4/FOX1/POX2/CKX5/FOX2/FOX5/SQE3/SQE6/YUC7/SEC1A	14
MF	GO:0051213	dioxygenase activity	14/654	160/18417	0.00172816	0.0201461	AT2G26400/AT5G08640/AT1G52820/AT5G64250/AT1G52790/AT1G30100/AT4G32810/AT1G72520/AT4G18350/AT1G80340/AT4G22880/AT4G21200/AT3G11180/AT3G14440	ARD/FLS1/-/-/-/NCED5/CCD8/LOX4/NCED2/GA3OX2/LDOX/GA2OX8/-/NCED3	14
MF	GO:0016616	oxidoreductase activity, acting on the CH-OH group of donors, NAD or NADP as acceptor	14/654	167/18417	0.00257597	0.026535	AT4G35420/AT4G30470/AT2G29350/AT1G80820/AT5G41670/AT1G24280/AT2G23910/AT1G77120/AT5G58330/AT3G61220/AT3G14420/AT1G22430/AT1G68010/AT5G42800	TKPR1/-/SAG13/CCR2/PGD3/G6PD3/-/ADH1/-/-/GLO1/-/HPR/DFRA	14
MF	GO:0071949	FAD binding	9/654	72/18417	0.000981953	0.0124188	AT1G37130/AT1G77760/AT1G26410/AT1G26380/AT5G38710/AT1G75450/AT1G26390/AT1G26420/AT1G01980	NIA2/NIA1/FOX4/FOX1/POX2/CKX5/FOX2/FOX5/SEC1A	9
MF	GO:0016722	oxidoreductase activity, oxidizing metal ions	8/654	51/18417	0.000399869	0.00636828	AT1G18140/AT5G07130/AT2G40370/AT5G58910/AT1G23010/AT5G21100/AT1G21850/AT4G38420	LAC1/LAC13/LAC5/LAC16/LPR1/-/sks8/sks9	8
MF	GO:0008422	beta-glucosidase activity	8/654	68/18417	0.00274002	0.0274002	AT3G03640/AT1G02850/AT3G60120/AT1G61810/AT3G60140/AT5G28510/AT1G45191/AT1G26560	BGLU25/BGLU11/BGLU27/BGLU45/BGLU30/BGLU24/BGLU1/BGLU40	8
MF	GO:0102483	scopolin beta-glucosidase activity	7/654	34/18417	0.000160636	0.00363546	AT1G02850/AT3G60120/AT1G61810/AT3G60140/AT5G28510/AT1G45191/AT1G26560	BGLU11/BGLU27/BGLU45/BGLU30/BGLU24/BGLU1/BGLU40	7
MF	GO:0016701	oxidoreductase activity, acting on single donors with incorporation of molecular oxygen	7/654	38/18417	0.000333183	0.00573075	AT2G26400/AT5G64250/AT1G30100/AT4G32810/AT1G72520/AT4G18350/AT3G14440	ARD/-/NCED5/CCD8/LOX4/NCED2/NCED3	7
MF	GO:0030599	pectinesterase activity	7/654	60/18417	0.00520653	0.0414594	AT4G02330/AT5G20860/AT2G26440/AT5G55590/AT1G23200/AT5G46960/AT3G14300	PME41/-/PME12/QRT1/PME6/PMEI12/PME26	7
MF	GO:0004568	chitinase activity	6/654	22/18417	8.98417e-05	0.0024145	AT4G01700/AT3G47540/AT2G43590/AT4G19720/AT4G19810/AT2G43610	-/-/-/-/ChiC/-	6
MF	GO:0016682	oxidoreductase activity, acting on diphenols and related substances as donors, oxygen as acceptor	6/654	27/18417	0.000306354	0.00573075	AT1G18140/AT5G07130/AT2G40370/AT1G32350/AT5G58910/AT1G23010	LAC1/LAC13/LAC5/AOX3/LAC16/LPR1	6
MF	GO:0016702	oxidoreductase activity, acting on single donors with incorporation of molecular oxygen, incorporation of two atoms of oxygen	6/654	28/18417	0.000378301	0.00625651	AT2G26400/AT1G30100/AT4G32810/AT1G72520/AT4G18350/AT3G14440	ARD/NCED5/CCD8/LOX4/NCED2/NCED3	6
MF	GO:0016762	xyloglucan:xyloglucosyl transferase activity	6/654	31/18417	0.000675351	0.00936777	AT4G30280/AT4G28850/AT1G65310/AT4G18990/AT5G57540/AT5G57530	XTH18/XTH26/ATXTH17/XTH29/XTH13/XTH12	6
MF	GO:0004322	ferroxidase activity	6/654	37/18417	0.00178035	0.0201461	AT1G18140/AT5G07130/AT2G40370/AT5G58910/AT1G21850/AT4G38420	LAC1/LAC13/LAC5/LAC16/sks8/sks9	6
MF	GO:0016724	oxidoreductase activity, oxidizing metal ions, oxygen as acceptor	6/654	37/18417	0.00178035	0.0201461	AT1G18140/AT5G07130/AT2G40370/AT5G58910/AT1G21850/AT4G38420	LAC1/LAC13/LAC5/LAC16/sks8/sks9	6
MF	GO:0016679	oxidoreductase activity, acting on diphenols and related substances as donors	6/654	38/18417	0.0020517	0.0220557	AT1G18140/AT5G07130/AT2G40370/AT1G32350/AT5G58910/AT1G23010	LAC1/LAC13/LAC5/AOX3/LAC16/LPR1	6
MF	GO:1901681	sulfur compound binding	6/654	38/18417	0.0020517	0.0220557	AT1G78380/AT1G02930/AT1G17170/AT1G02920/AT4G33070/AT2G29450	GSTU19/GSTF6/GSTU24/GSTF7/PDC1/GSTU5	6
MF	GO:0016620	oxidoreductase activity, acting on the aldehyde or oxo group of donors, NAD or NADP as acceptor	6/654	41/18417	0.0030545	0.0298508	AT3G44550/AT3G44540/AT1G80820/AT1G42970/AT2G24270/AT1G12900	FAR5/FAR4/CCR2/GAPB/ALDH11A3/GAPA-2	6
MF	GO:0045330	aspartyl esterase activity	6/654	47/18417	0.00609841	0.0460055	AT4G02330/AT5G20860/AT2G26440/AT5G55590/AT1G23200/AT3G14300	PME41/-/PME12/QRT1/PME6/PME26	6
MF	GO:0043295	glutathione binding	5/654	18/18417	0.000324182	0.00573075	AT1G78380/AT1G02930/AT1G17170/AT1G02920/AT2G29450	GSTU19/GSTF6/GSTU24/GSTF7/GSTU5	5
MF	GO:1900750	oligopeptide binding	5/654	18/18417	0.000324182	0.00573075	AT1G78380/AT1G02930/AT1G17170/AT1G02920/AT2G29450	GSTU19/GSTF6/GSTU24/GSTF7/GSTU5	5
MF	GO:0016881	acid-amino acid ligase activity	5/654	30/18417	0.00379227	0.0329916	AT2G23170/AT4G37390/AT2G14960/AT5G13320/AT5G13370	GH3.3/YDK1/GH3.1/PBS3/-	5
MF	GO:0072341	modified amino acid binding	5/654	31/18417	0.00439168	0.0356306	AT1G78380/AT1G02930/AT1G17170/AT1G02920/AT2G29450	GSTU19/GSTF6/GSTU24/GSTF7/GSTU5	5
MF	GO:0005262	calcium channel activity	5/654	33/18417	0.00578758	0.0444403	AT5G11210/AT5G48400/AT4G31710/AT5G42610/AT2G29120	GLR2.5/GLR1.2/ATGLR2.4/-/GLR2.7	5
MF	GO:0015562	efflux transmembrane transporter activity	5/654	33/18417	0.00578758	0.0444403	AT2G39450/AT1G02520/AT2G17500/AT2G04040/AT5G16530	MTP11/ABCB11/PILS5/DTX1/PIN5	5
MF	GO:0047893	flavonol 3-O-glucosyltransferase activity	4/654	10/18417	0.000278855	0.0057099	AT2G15490/AT4G34131/AT5G17050/AT2G15480	UGT73B4/UGT73B3/UGT78D2/UGT73B5	4
MF	GO:0000250	lanosterol synthase activity	4/654	12/18417	0.000620979	0.0089007	AT5G48010/AT4G15370/AT1G78950/AT1G78970	THAS1/BARS1/-/LUP1	4
MF	GO:0031559	oxidosqualene cyclase activity	4/654	13/18417	0.00087188	0.0113609	AT5G48010/AT4G15370/AT1G78950/AT1G78970	THAS1/BARS1/-/LUP1	4
MF	GO:0042300	beta-amyrin synthase activity	4/654	13/18417	0.00087188	0.0113609	AT5G48010/AT4G15370/AT1G78950/AT1G78970	THAS1/BARS1/-/LUP1	4
MF	GO:0052716	hydroquinone:oxygen oxidoreductase activity	4/654	17/18417	0.00259179	0.026535	AT1G18140/AT5G07130/AT2G40370/AT5G58910	LAC1/LAC13/LAC5/LAC16	4
MF	GO:0004970	ionotropic glutamate receptor activity	4/654	19/18417	0.00398968	0.0329916	AT5G11210/AT5G48400/AT4G31710/AT2G29120	GLR2.5/GLR1.2/ATGLR2.4/GLR2.7	4
MF	GO:0005230	extracellular ligand-gated ion channel activity	4/654	19/18417	0.00398968	0.0329916	AT5G11210/AT5G48400/AT4G31710/AT2G29120	GLR2.5/GLR1.2/ATGLR2.4/GLR2.7	4
MF	GO:0008066	glutamate receptor activity	4/654	19/18417	0.00398968	0.0329916	AT5G11210/AT5G48400/AT4G31710/AT2G29120	GLR2.5/GLR1.2/ATGLR2.4/GLR2.7	4
MF	GO:0022824	transmitter-gated ion channel activity	4/654	19/18417	0.00398968	0.0329916	AT5G11210/AT5G48400/AT4G31710/AT2G29120	GLR2.5/GLR1.2/ATGLR2.4/GLR2.7	4
MF	GO:0022835	transmitter-gated channel activity	4/654	19/18417	0.00398968	0.0329916	AT5G11210/AT5G48400/AT4G31710/AT2G29120	GLR2.5/GLR1.2/ATGLR2.4/GLR2.7	4
MF	GO:0030594	neurotransmitter receptor activity	4/654	19/18417	0.00398968	0.0329916	AT5G11210/AT5G48400/AT4G31710/AT2G29120	GLR2.5/GLR1.2/ATGLR2.4/GLR2.7	4

## Sheet: Supplementary table S8
Supplementary table S8. Upregulated KEGG pathways in the MSLC vs MSLT.
KEGGID	Description	GeneRatio	BgRatio	pvalue	padj	geneID	geneName	keggID	Count
ath00500	Starch and sucrose metabolism	1937-06-01	150/4587	0.00111133	0.036674	AT1G23870/AT1G70290/AT1G60140/AT2G18700/AT3G60130/AT3G09260	TPS9/TPS8/TPS10/TPS11/BGLU16/BGLU23	ath:AT1G23870/ath:AT1G70290/ath:AT1G60140/ath:AT2G18700/ath:AT3G60130/ath:AT3G09260	6

## Sheet: Supplementary table S9
Supplementary table S9. Downregulated KEGG pathways in the MSLC vs MSLT.
KEGGID	Description	GeneRatio	BgRatio	pvalue	padj	geneID	geneName	keggID	Count
ath00073	Cutin, suberine and wax biosynthesis	2020-03-01	25/4587	0.000153417	0.00414226	AT1G63710/AT3G10570/AT3G44560	CYP86A7/CYP77A6/FAR8	ath:AT1G63710/ath:AT3G10570/ath:AT3G44560	3

## Sheet: Supplementary table S10
Supplementary table S10. Upregulated KEGG pathways in the MSRC vs MSRT.
KEGGID	Description	GeneRatio	BgRatio	pvalue	padj	geneID	geneName	keggID	Count
ath02010	ABC transporters	1978-05-01	27/4715	6.61144e-05	0.00383463	AT3G28360/AT1G10680/AT4G01820/AT3G28380/AT4G28620	ABCB16/ABCB10/ABCB3/ABCB17/ABCB24	ath:AT3G28360/ath:AT1G10680/ath:AT4G01820/ath:AT3G28380/ath:AT4G28620	5
ath00280	Valine, leucine and isoleucine degradation	1978-06-01	49/4715	0.000134064	0.00388786	AT3G06850/AT1G03090/AT2G38400/AT3G45300/AT1G10070/AT1G21400	BCE2/MCCA/AGT3/IVD/BCAT2/-	ath:AT3G06850/ath:AT1G03090/ath:AT2G38400/ath:AT3G45300/ath:AT1G10070/ath:AT1G21400	6
ath00040	Pentose and glucuronate interconversions	1978-07-01	75/4715	0.000207901	0.00401941	AT2G43880/AT1G05660/AT5G57655/AT1G05650/AT2G43890/AT3G59850/AT4G32375	-/-/XYLA/-/-/-/-	ath:AT2G43880/ath:AT1G05660/ath:AT5G57655/ath:AT1G05650/ath:AT2G43890/ath:AT3G59850/ath:AT4G32375	7
ath00270	Cysteine and methionine metabolism	1978-07-01	117/4715	0.00298169	0.0432345	AT1G64660/AT1G12010/AT2G38400/AT2G05830/AT1G10070/AT4G23590/AT5G65800	MGL/-/AGT3/-/BCAT2/-/ACS5	ath:AT1G64660/ath:AT1G12010/ath:AT2G38400/ath:AT2G05830/ath:AT1G10070/ath:AT4G23590/ath:AT5G65800	7

[truncated: 6 more sheets: Supplementary table S11, Supplementary table S12, Supplementary table S13, Supplementary table S14, Supplementary table S15, Supplementary table S16]
